# Supplementary material for: Benzyl 2-methyl-3-[(E)-(thio­phen-2-yl)methyl­idene]dithio­carbazate
Source: Acta Crystallogr Sect E Struct Rep Online. 2012 Mar 28;68(Pt 4):o1216. doi: 10.1107/S1600536812012652 (PMC3344150; doi:10.1107/S1600536812012652)
Supplement: Supplementary file 2 [file e-68-o1216-Isup2.hkl]

# 
# h,k,l, Fc-squared, Fo-squared, sigma(Fo-squared) and status flag 
# 
data_I
_shelx_title '  P21/n' 
_shelx_refln_list_code          4 
_shelx_F_calc_maximum      184.14 
_exptl_crystal_F_000       640.00 
_reflns_d_resolution_high  0.7927 
 
loop_ 
 _symmetry_equiv_pos_as_xyz 
 'x, y, z' 
 '-x+1/2, y+1/2, -z+1/2' 
 '-x, -y, -z' 
 'x-1/2, -y-1/2, z-1/2' 
 
_cell_length_a     6.0585 
_cell_length_b    19.3774 
_cell_length_c    12.5769 
_cell_angle_alpha  90.000 
_cell_angle_beta  103.200 
_cell_angle_gamma  90.000 
 
_shelx_F_squared_multiplier     1.000 
 
loop_ 
 _refln_index_h 
 _refln_index_k 
 _refln_index_l 
 _refln_F_squared_calc 
 _refln_F_squared_meas 
 _refln_F_squared_sigma 
 _refln_observed_status 
   2   0   0     1169.42     1094.67      9.65 o 
   4   0   0        8.54       26.27      4.45 o 
   6   0   0       40.87       47.61      7.31 o 
   1   1   0       29.76       20.56      1.19 o 
   2   1   0     1323.62     1425.12      9.54 o 
   3   1   0     2263.61     2297.37     21.58 o 
   4   1   0      456.06      444.98     21.58 o 
   5   1   0      762.39      754.53     18.59 o 
   6   1   0      522.31      556.85     16.05 o 
   7   1   0      194.66      204.01      6.94 o 
   0   2   0      204.33      178.51      3.41 o 
   1   2   0      789.14      736.82      6.85 o 
   2   2   0      944.96      860.95     10.45 o 
   3   2   0      304.75      279.10      7.64 o 
   4   2   0     1140.74     1165.46     18.51 o 
   5   2   0     1298.67     1366.00     19.29 o 
   6   2   0       56.93       58.74      4.54 o 
   7   2   0      370.79      364.44     11.66 o 
   1   3   0     1648.06     1636.67     22.77 o 
   2   3   0     8443.15     7838.45     31.96 o 
   3   3   0       95.32      147.32      5.61 o 
   4   3   0       14.80       24.24      4.60 o 
   5   3   0      147.79      160.65      7.14 o 
   6   3   0       66.79       66.72      4.77 o 
   7   3   0      262.51      252.00     17.77 o 
   0   4   0     6201.01     5904.63     28.16 o 
   1   4   0      710.30      598.41     13.08 o 
   2   4   0     2494.81     2494.83     22.67 o 
   3   4   0       12.08       10.40      3.39 o 
   4   4   0     1295.73     1308.10     30.58 o 
   5   4   0       27.22       27.56      4.35 o 
   6   4   0      181.75      179.58      7.26 o 
   7   4   0      636.26      585.01     69.36 o 
   1   5   0      102.58      119.99      4.14 o 
   2   5   0      137.49      132.44      7.19 o 
   3   5   0     4421.15     4440.92     57.82 o 
   4   5   0      165.49      172.10     11.61 o 
   5   5   0     1592.30     1668.50     57.54 o 
   6   5   0       20.50       21.99      3.64 o 
   7   5   0       34.21       35.95      4.15 o 
   0   6   0     4313.79     3865.79     28.53 o 
   1   6   0     2849.09     2631.16     17.92 o 
   2   6   0      431.60      434.52      8.54 o 
   3   6   0     2041.27     1996.20     34.49 o 
   4   6   0       23.48       32.92      5.60 o 
   5   6   0     1123.31     1127.47     23.21 o 
   6   6   0      647.74      674.50     12.98 o 
   7   6   0      100.64      106.35      6.28 o 
   1   7   0     3677.47     3757.00     42.26 o 
   2   7   0      224.56      232.65      6.55 o 
   3   7   0      282.73      357.36     15.23 o 
   4   7   0      135.90      131.21      6.18 o 
   5   7   0      662.14      674.76     17.90 o 
   6   7   0       34.78       37.17      8.83 o 
   7   7   0      153.76      152.49      6.82 o 
   0   8   0     5507.19     5194.61     39.16 o 
   1   8   0     3680.14     3748.92     32.99 o 
   2   8   0       20.83       13.42      1.86 o 
   3   8   0     1922.35     1988.48     37.09 o 
   4   8   0      237.91      213.15      7.88 o 
   5   8   0     1539.23     1590.32     27.13 o 
   6   8   0       67.61       68.74      5.22 o 
   1   9   0     1348.95     1283.47     22.27 o 
   2   9   0     3710.69     3795.26     46.12 o 
   3   9   0      615.32      568.75     20.70 o 
   4   9   0      992.50      990.02     16.92 o 
   5   9   0      607.85      640.41     16.93 o 
   6   9   0      270.46      249.02      8.91 o 
   0  10   0      763.86      724.05     16.65 o 
   1  10   0       18.59       26.76      2.71 o 
   2  10   0      567.12      521.31     18.02 o 
   3  10   0       57.93       59.51      7.37 o 
   4  10   0      186.37      190.13      8.06 o 
   5  10   0       52.19       56.13      5.28 o 
   6  10   0      617.86      641.72     15.06 o 
   1  11   0       32.62       30.61      2.68 o 
   2  11   0     1656.95     1622.64     33.07 o 
   3  11   0     3047.23     3058.31     50.99 o 
   4  11   0      118.06      113.80      7.14 o 
   5  11   0      852.65      873.47     18.45 o 
   6  11   0       23.10       24.80      2.74 o 
   0  12   0     2456.58     2382.62     33.39 o 
   1  12   0     2027.89     2133.72     35.26 o 
   2  12   0     3551.60     3605.31     51.20 o 
   3  12   0      115.21      121.20      8.89 o 
   4  12   0      188.86      176.75      8.63 o 
   5  12   0        0.92        2.78      2.14 o 
   6  12   0      135.18      130.78      4.27 o 
   1  13   0        0.85       10.29      3.12 o 
   2  13   0     1327.58     1375.74     32.49 o 
   3  13   0      798.59      816.35     27.44 o 
   4  13   0      334.65      368.45     18.40 o 
   5  13   0      620.23      628.67     13.87 o 
   6  13   0       24.11       24.55      2.29 o 
   1  14   0       69.18       74.80      7.39 o 
   2  14   0      582.00      573.46     15.09 o 
   3  14   0      251.01      242.37     15.12 o 
   4  14   0      415.56      451.37     19.94 o 
   5  14   0       31.10       34.88      5.12 o 
   6  14   0        0.61       -1.00      1.52 o 
   1  15   0      513.34      457.51     13.26 o 
   2  15   0      497.09      516.72     12.22 o 
   3  15   0        1.25        1.91      2.65 o 
   4  15   0        1.18        1.17      2.83 o 
   5  15   0      102.41       96.89      5.50 o 
   0  16   0      716.10      639.24     24.39 o 
   1  16   0       85.49       78.65      8.83 o 
   2  16   0     2019.14     1964.28     43.04 o 
   3  16   0      280.01      258.96     11.26 o 
   4  16   0        1.61        0.04      1.83 o 
   5  16   0      105.42      104.07      8.30 o 
   1  17   0      190.32      209.61     14.25 o 
   2  17   0     1141.57     1101.81     22.01 o 
   3  17   0      180.63      203.63      9.61 o 
   4  17   0       23.39       21.75      3.20 o 
   5  17   0      119.77      113.21      7.31 o 
   0  18   0      423.36      441.60     21.07 o 
   1  18   0       29.58       12.66      4.30 o 
   2  18   0      492.00      493.15     14.28 o 
   3  18   0      130.12      119.91      6.96 o 
   4  18   0     1057.83     1008.85     16.23 o 
   1  19   0      354.18      332.84     12.44 o 
   2  19   0        0.04        3.33      1.86 o 
   3  19   0      448.11      490.98     29.42 o 
   4  19   0       36.77       34.27      4.40 o 
   0  20   0      434.10      458.54     20.09 o 
   1  20   0       28.08       36.08      4.40 o 
   2  20   0       23.24       21.20      3.24 o 
   3  20   0       59.36       48.87      3.56 o 
   4  20   0      250.27      243.48      9.45 o 
   1  21   0       82.51       73.64      5.37 o 
   2  21   0      420.72      414.81     10.71 o 
   3  21   0      170.68      167.13      9.36 o 
   0  22   0       17.28       16.47      3.73 o 
   1  22   0      346.33      365.77     15.45 o 
   2  22   0      280.29      290.34     12.55 o 
   3  22   0      171.76      169.70      7.64 o 
   1  23   0      496.82      460.50     14.23 o 
   2  23   0      106.15      110.53      6.38 o 
  -7   0   1     1076.35     1042.86     22.42 o 
  -5   0   1      415.31      405.40     19.00 o 
  -3   0   1     1199.07     1201.11     27.18 o 
  -1   0   1       18.35       13.40      1.17 o 
   1   0   1     4185.07     4031.97     25.07 o 
   3   0   1     2807.86     2844.08     36.19 o 
   5   0   1      977.15     1057.12     21.17 o 
   7   0   1      150.80      131.64      7.60 o 
  -7   1   1       90.27       89.73      4.85 o 
  -6   1   1      529.06      561.90     15.93 o 
  -5   1   1      122.59      136.44      6.56 o 
  -4   1   1     2699.75     2671.57     47.18 o 
  -3   1   1     2403.35     2578.69     16.42 o 
  -2   1   1        0.56        0.99      0.71 o 
  -1   1   1       11.46        7.70      0.57 o 
   0   1   1        1.43        2.69      0.39 o 
   1   1   1     4414.74     4396.21     26.08 o 
   2   1   1     2957.35     3093.91     21.38 o 
   3   1   1     1297.62     1385.15     18.03 o 
   4   1   1     1030.89     1036.58     18.52 o 
   5   1   1     1707.71     1727.10     22.69 o 
   6   1   1       21.70       26.84      4.04 o 
   7   1   1       99.88      103.32      4.72 o 
  -7   2   1       48.46       49.79      3.67 o 
  -6   2   1      256.50      266.51     11.03 o 
  -5   2   1       26.01       31.02      4.33 o 
  -4   2   1       30.50       16.05      3.62 o 
  -3   2   1     2322.29     2383.89     19.44 o 
  -2   2   1     4387.40     3929.68     23.46 o 
  -1   2   1     4955.88     4684.08     49.03 o 
   0   2   1     5062.51     4999.41     57.43 o 
   1   2   1      565.13      498.75     15.45 o 
   2   2   1      543.91      502.39      8.86 o 
   3   2   1        5.45        9.59      2.92 o 
   4   2   1      224.31      224.58      8.74 o 
   5   2   1       88.43       86.05      5.39 o 
   6   2   1      662.62      744.50     14.72 o 
   7   2   1       28.86       29.65      2.70 o 
  -7   3   1      668.60      634.09     40.53 o 
  -6   3   1      111.47      103.15      5.67 o 
  -5   3   1     3357.46     3490.72     39.76 o 
  -4   3   1      199.17      176.47     10.73 o 
  -3   3   1       67.20       86.81      5.02 o 
  -2   3   1      102.61      119.56      3.62 o 
  -1   3   1      125.45      132.49      2.52 o 
   0   3   1        3.34        5.01      0.69 o 
   1   3   1    19357.75    17987.32     41.53 o 
   2   3   1       35.98       42.28      2.79 o 
   3   3   1     8215.84     8193.85     96.29 o 
   4   3   1     1256.86     1252.50     20.46 o 
   5   3   1       23.65       27.62      4.02 o 
   6   3   1       27.94       30.42      3.43 o 
   7   3   1        0.46        1.41      1.42 o 
  -7   4   1       89.67       82.48      6.46 o 
  -6   4   1      215.77      209.16      7.76 o 
  -5   4   1       14.25       19.24      2.92 o 
  -4   4   1     1626.26     1496.25     31.82 o 
  -3   4   1      447.50      384.84      8.32 o 
  -2   4   1      117.24       97.83      4.43 o 
  -1   4   1      810.44      881.55      7.90 o 
   0   4   1     3275.09     3375.31     29.22 o 
   1   4   1       15.61       12.83      2.04 o 
   2   4   1      704.31      736.12     14.64 o 
   3   4   1      499.53      601.22     21.42 o 
   4   4   1        5.98        9.74      4.01 o 
   5   4   1      142.06      139.23      6.91 o 
   6   4   1      398.38      422.27     10.84 o 
   7   4   1      157.29      138.43     15.84 o 
  -7   5   1      226.75      225.10     10.11 o 
  -6   5   1      106.08      103.13      5.40 o 
  -5   5   1      479.54      473.72     15.00 o 
  -4   5   1     1806.27     1812.09     36.08 o 
  -3   5   1       38.59       24.43      3.99 o 
  -2   5   1       14.98       26.11      1.92 o 
  -1   5   1      275.58      311.08      9.65 o 
   0   5   1     5931.57     5747.28     22.46 o 
   1   5   1       58.27       60.64      2.92 o 
   2   5   1       65.71       69.76      5.52 o 
   3   5   1     1098.67     1022.09     16.14 o 
   4   5   1     2321.77     2217.50     42.01 o 
   5   5   1      281.79      281.29     11.95 o 
   6   5   1       30.36       28.21      3.17 o 
   7   5   1       97.13       83.89      5.40 o 
  -7   6   1     1053.74     1047.40     20.42 o 
  -6   6   1     1390.28     1489.19     24.41 o 
  -5   6   1       41.63       58.63      5.71 o 
  -4   6   1        1.34        4.31      2.59 o 
  -3   6   1        2.35        3.66      2.34 o 
  -2   6   1      150.04      114.95      3.84 o 
  -1   6   1     1893.77     1874.30     24.89 o 
   0   6   1      364.37      343.88      6.09 o 
   1   6   1     1323.33     1249.88     17.25 o 
   2   6   1     2034.06     2039.38     20.28 o 
   3   6   1      589.00      662.24     20.43 o 
   4   6   1       28.36       29.43      2.76 o 
   5   6   1      195.21      209.43     13.02 o 
   6   6   1      126.53      128.70      5.76 o 
   7   6   1       86.75       72.02      4.61 o 
  -7   7   1      148.31      156.85      7.54 o 
  -6   7   1        3.55        2.43      2.88 o 
  -5   7   1      155.60      153.46      8.65 o 
  -4   7   1     1142.40     1123.80     30.26 o 
  -3   7   1      565.36      596.74     19.32 o 
  -2   7   1      240.68      272.16     11.37 o 
  -1   7   1     1205.23     1225.07     11.59 o 
   0   7   1      388.62      449.13      7.56 o 
   1   7   1      238.42      236.03      6.31 o 
   2   7   1       36.76       34.39      2.93 o 
   3   7   1        6.52        6.69      2.52 o 
   4   7   1      276.59      268.00      8.88 o 
   5   7   1       18.73       12.96      3.50 o 
   6   7   1      185.42      211.87      6.92 o 
  -7   8   1      101.78      115.63      5.97 o 
  -6   8   1       83.52       84.63      5.73 o 
  -5   8   1      129.47      129.87      7.95 o 
  -4   8   1      612.23      602.98     12.85 o 
  -3   8   1      372.79      360.50     15.72 o 
  -2   8   1     4444.99     4059.79     45.71 o 
  -1   8   1     4890.43     5250.44     89.38 o 
   0   8   1      741.78      666.55      9.91 o 
   1   8   1     1587.35     1549.17     16.74 o 
   2   8   1     1293.33     1358.15     17.62 o 
   3   8   1      213.90      219.08     12.78 o 
   4   8   1      318.46      328.77      9.89 o 
   5   8   1      466.64      474.51     14.87 o 
   6   8   1     1461.08     1486.09     21.88 o 
  -6   9   1      194.31      198.81     10.37 o 
  -5   9   1      896.21      907.27     19.87 o 
  -4   9   1     2809.62     2827.17     28.15 o 
  -3   9   1       32.75       48.96      6.30 o 
  -2   9   1        3.69        9.80      3.10 o 
  -1   9   1     1547.26     1722.84     52.70 o 
   0   9   1     2141.38     2013.86     24.49 o 
   1   9   1      309.61      253.48      7.49 o 
   2   9   1       64.31       69.41      4.44 o 
   3   9   1     1910.39     1883.58     38.14 o 
   4   9   1      739.50      744.28     14.91 o 
   5   9   1      125.39      127.97      7.80 o 
   6   9   1        8.45        9.87      2.42 o 
  -6  10   1      158.08      163.17      6.94 o 
  -5  10   1      462.56      486.75     14.30 o 
  -4  10   1      550.33      524.80     12.29 o 
  -3  10   1      455.10      468.00     19.37 o 
  -2  10   1      391.08      355.72     15.08 o 
  -1  10   1      786.00      797.69     20.17 o 
   0  10   1     4005.80     4248.23     67.47 o 
   1  10   1      212.05      183.70      6.42 o 
   2  10   1     1100.26     1171.90     26.94 o 
   3  10   1      131.30      123.16     10.27 o 
   4  10   1       48.68       40.06      6.17 o 
   5  10   1     1094.97     1150.65     21.73 o 
   6  10   1      333.30      359.35     10.69 o 
  -6  11   1       93.75       87.02      4.73 o 
  -5  11   1      654.29      656.37     16.06 o 
  -4  11   1     1752.55     1689.22     26.33 o 
  -3  11   1      303.23      309.99     16.29 o 
  -2  11   1      307.06      273.17     13.93 o 
  -1  11   1     2521.15     2559.60     37.93 o 
   0  11   1      109.52       75.22      4.14 o 
   1  11   1      728.80      672.77     12.71 o 
   2  11   1        2.05        2.13      2.50 o 
   3  11   1     4856.06     4833.57     45.50 o 
   4  11   1      389.89      398.20     12.97 o 
   5  11   1      129.55      134.09      7.29 o 
   6  11   1       65.26       68.70      3.87 o 
  -6  12   1      265.38      267.39      9.12 o 
  -5  12   1        1.41        1.87      3.52 o 
  -4  12   1       19.45       20.43      3.44 o 
  -3  12   1     1294.08     1293.09     23.12 o 
  -2  12   1       88.44       79.09      7.99 o 
  -1  12   1      395.37      417.18     16.10 o 
   0  12   1       32.15       32.52      2.97 o 
   1  12   1       56.60       59.36      4.02 o 
   2  12   1      108.05       92.92      8.47 o 
   3  12   1       21.41       19.20      3.37 o 
   4  12   1        9.36       11.32      4.00 o 
   5  12   1       94.58       93.33      5.82 o 
   6  12   1      372.87      369.81     11.75 o 
  -6  13   1      218.98      207.14      5.83 o 
  -5  13   1     1897.25     1943.96     53.46 o 
  -4  13   1      225.08      233.32      9.62 o 
  -3  13   1      217.47      226.84     10.07 o 
  -2  13   1       35.92       37.04      6.02 o 
  -1  13   1      361.44      358.61     15.65 o 
   0  13   1      200.32      241.40     11.97 o 
   1  13   1      559.17      524.39     17.76 o 
   2  13   1        6.21        4.12      3.06 o 
   3  13   1     1777.88     1812.54     23.25 o 
   4  13   1      555.47      548.55     22.98 o 
   5  13   1      122.77      119.93      9.48 o 
   6  13   1       10.83        7.70      1.41 o 
  -6  14   1        1.90        1.68      1.79 o 
  -5  14   1      139.90      136.99      5.39 o 
  -4  14   1        1.46       -2.12      2.12 o 
  -3  14   1      696.95      721.19     24.56 o 
  -2  14   1     1147.26     1200.60     22.91 o 
  -1  14   1       42.77       30.28      5.00 o 
   0  14   1      226.09      241.96     12.23 o 
   1  14   1     2156.95     2033.90     35.64 o 
   2  14   1      411.95      398.48     12.90 o 
   3  14   1      917.75      897.61     20.31 o 
   4  14   1       46.25       42.35      6.86 o 
   5  14   1      197.45      206.18     11.29 o 
  -5  15   1        0.90        3.52      1.79 o 
  -4  15   1      141.65      139.98      8.91 o 
  -3  15   1      333.32      346.92     15.23 o 
  -2  15   1      254.01      238.94     10.55 o 
  -1  15   1     1935.88     1856.21     27.17 o 
   0  15   1        7.61        6.61      3.93 o 
   1  15   1     1373.46     1372.03     35.02 o 
   2  15   1      481.72      459.28     22.01 o 
   3  15   1      519.70      546.85     15.85 o 
   4  15   1      217.36      216.21     13.69 o 
   5  15   1     1001.32     1025.71     28.54 o 
  -5  16   1       88.59       86.29      7.65 o 
  -4  16   1        0.24        4.64      2.12 o 
  -3  16   1      213.52      218.80     10.05 o 
  -2  16   1      671.69      695.99     26.09 o 
  -1  16   1      423.04      381.14     14.03 o 
   0  16   1      118.10      124.74     11.33 o 
   1  16   1        1.63        0.25      2.17 o 
   2  16   1     1717.53     1683.91     31.19 o 
   3  16   1      178.81      182.09      9.12 o 
   4  16   1      431.27      441.38     13.32 o 
   5  16   1       74.51       79.74      4.34 o 
  -5  17   1      201.86      206.85     10.09 o 
  -4  17   1       39.07       40.55      3.92 o 
  -3  17   1      248.51      268.23     10.69 o 
  -2  17   1        0.18       -0.84      3.16 o 
  -1  17   1     1025.46      948.88     20.06 o 
   0  17   1      124.43      133.67      8.29 o 
   1  17   1     1852.96     1861.00     42.50 o 
   2  17   1      621.77      604.27     16.45 o 
   3  17   1      596.31      602.35     16.37 o 
   4  17   1      356.00      339.40     10.70 o 
   5  17   1       35.37       40.50      4.18 o 
  -5  18   1       36.68       27.28      3.28 o 
  -4  18   1       18.00       19.83      4.64 o 
  -3  18   1       11.80       10.74      2.34 o 
  -2  18   1       26.95       24.17      5.41 o 
  -1  18   1       36.32       30.35      4.89 o 
   0  18   1      424.66      406.81     14.24 o 
   1  18   1        0.51       -3.17      3.17 o 
   2  18   1        6.32        8.09      3.82 o 
   3  18   1       51.39       50.56      4.82 o 
   4  18   1      145.52      134.43      5.97 o 
  -4  19   1     1083.12     1045.50     16.32 o 
  -3  19   1      399.53      394.26     16.91 o 
  -2  19   1     1093.48     1089.33     28.83 o 
  -1  19   1      414.30      429.59     14.04 o 
   0  19   1      596.57      565.15     16.38 o 
   1  19   1      425.57      420.73     19.56 o 
   2  19   1       91.88       92.72      8.74 o 
   3  19   1       71.72       66.12      4.78 o 
   4  19   1      492.75      435.00     22.54 o 
  -4  20   1      399.20      374.79     34.05 o 
  -3  20   1       22.11       21.28      2.91 o 
  -2  20   1        2.08        3.38      1.95 o 
  -1  20   1      259.68      269.54     10.49 o 
   0  20   1       18.08       25.37      3.80 o 
   1  20   1     1150.24     1137.04     21.76 o 
   2  20   1      614.70      608.51     14.08 o 
   3  20   1       87.16       87.89      6.58 o 
   4  20   1      363.21      346.73     10.55 o 
  -3  21   1      125.09      100.10     10.91 o 
  -2  21   1      302.60      316.36     15.15 o 
  -1  21   1      111.25      117.34      6.47 o 
   0  21   1       63.19       57.83      7.01 o 
   1  21   1      596.34      583.78     14.36 o 
   2  21   1        0.58        1.93      1.47 o 
   3  21   1      349.62      318.18     29.95 o 
  -3  22   1      271.00      289.42     10.14 o 
  -2  22   1     1411.18     1454.27     28.20 o 
  -1  22   1       35.25       32.98      5.18 o 
   0  22   1      509.94      533.21     16.58 o 
   1  22   1        4.33        3.96      1.65 o 
   2  22   1      126.66      113.90      5.90 o 
   3  22   1      141.75      124.79      6.08 o 
  -2  23   1      156.39      152.30      7.57 o 
  -1  23   1        1.06        0.77      1.82 o 
   0  23   1      525.44      473.64     28.80 o 
   1  23   1       57.48       63.68      3.44 o 
   2  23   1       87.62       74.90      4.79 o 
  -1  24   1      502.78      419.93     10.54 o 
  -6   0   2      677.58      690.03     24.62 o 
  -4   0   2     1090.86      954.24     21.22 o 
  -2   0   2     7535.51     6845.43     35.72 o 
   0   0   2       69.87       70.51      2.87 o 
   2   0   2      687.49      755.91     16.36 o 
   4   0   2     6892.26     6948.36     71.26 o 
   6   0   2     2073.82     2250.91     44.01 o 
  -7   1   2       39.36       38.74      3.29 o 
  -6   1   2      417.05      428.07     13.67 o 
  -5   1   2       67.09       67.20      4.67 o 
  -4   1   2        0.24        0.49      1.47 o 
  -3   1   2      768.64      818.99      8.17 o 
  -2   1   2       40.38       48.63      1.87 o 
  -1   1   2     1324.43     1197.44      6.81 o 
   0   1   2     1047.12     1010.32      7.11 o 
   1   1   2     5314.67     5658.10     24.72 o 
   2   1   2       28.27       29.09      2.50 o 
   3   1   2      341.59      377.30     10.18 o 
   4   1   2       47.03       51.50      4.61 o 
   5   1   2       84.36       87.18      7.14 o 
   6   1   2      362.84      387.70     13.02 o 
   7   1   2      239.56      233.54      6.92 o 
  -7   2   2        3.85        4.05      2.36 o 
  -6   2   2      532.93      546.25     15.33 o 
  -5   2   2       18.03       21.02      2.69 o 
  -4   2   2      967.73      899.67     22.38 o 
  -3   2   2     2120.56     2067.97     20.90 o 
  -2   2   2      101.12      113.49      2.74 o 
  -1   2   2    33907.87    26625.73     66.72 o 
   0   2   2      582.85      503.69      5.64 o 
   1   2   2     1658.95     1591.16     25.20 o 
   2   2   2     4551.44     4883.46     29.76 o 
   3   2   2      627.63      672.90     13.51 o 
   4   2   2        0.03        1.22      4.42 o 
   5   2   2       63.70       62.09      4.56 o 
   6   2   2      422.65      465.37     15.51 o 
   7   2   2      341.07      336.53     17.75 o 
  -7   3   2      171.14      157.91     12.39 o 
  -6   3   2     1374.84     1482.72     24.68 o 
  -5   3   2       12.68       13.69      2.79 o 
  -4   3   2     1093.95     1049.34     25.17 o 
  -3   3   2      779.78      764.64     18.06 o 
  -2   3   2       98.10       69.40      4.58 o 
  -1   3   2     5449.54     5027.90     32.22 o 
   0   3   2     1996.74     2072.40     12.09 o 
   1   3   2      457.87      433.05      8.77 o 
   2   3   2     9420.58     9511.66     42.28 o 
   3   3   2       77.59       59.45      4.30 o 
   4   3   2      602.02      545.08     14.30 o 
   5   3   2     1787.86     1773.93     28.99 o 
   6   3   2      427.69      455.53     13.68 o 
   7   3   2        8.31        6.63      1.85 o 
  -7   4   2      106.68      100.23      7.32 o 
  -6   4   2      161.89      178.44      6.96 o 
  -5   4   2       79.87       88.40      5.23 o 
  -4   4   2      456.47      478.76     17.56 o 
  -3   4   2     3715.01     3432.67     39.95 o 
  -2   4   2      259.37      242.53      9.00 o 
  -1   4   2        2.31        3.79      1.68 o 
   0   4   2        6.65        8.73      1.06 o 
   1   4   2      167.69      218.87      7.55 o 
   2   4   2     2741.46     2915.17     24.05 o 
   3   4   2      327.02      353.97     10.43 o 
   4   4   2        1.20       -0.31      2.03 o 
   5   4   2      365.18      361.38     10.98 o 
   6   4   2       46.95       44.66      4.60 o 
   7   4   2      244.76      242.52      8.07 o 
  -7   5   2       25.40       25.88      4.00 o 
  -6   5   2       37.62       44.84      4.73 o 
  -5   5   2      145.67      150.77      8.48 o 
  -4   5   2        0.22        1.51      2.30 o 
  -3   5   2     1965.55     1915.22     31.38 o 
  -2   5   2      263.01      278.82     10.32 o 
  -1   5   2     2048.56     1830.42     23.00 o 
   0   5   2     7928.15     7950.20     89.21 o 
   1   5   2     6346.94     6133.26     30.36 o 
   2   5   2       43.28       71.58      5.92 o 
   3   5   2       87.80       80.74      7.51 o 
   4   5   2       10.02        8.43      2.13 o 
   5   5   2      559.76      553.09     13.54 o 
   6   5   2        0.02       -0.08      1.91 o 
  -7   6   2      143.00      143.36      8.06 o 
  -6   6   2      580.02      601.78     15.32 o 
  -5   6   2      850.20      882.00     19.76 o 
  -4   6   2     2653.74     2549.40     43.47 o 
  -3   6   2       66.92       71.54      6.57 o 
  -2   6   2     4568.74     4541.42     43.76 o 
  -1   6   2     3861.84     3590.61     41.76 o 
   0   6   2     3062.20     2918.33     18.18 o 
   1   6   2      128.83      125.44      4.71 o 
   2   6   2      225.62      257.82      7.86 o 
   3   6   2      716.81      691.07     21.61 o 
   4   6   2     3304.48     3430.13     35.08 o 
   5   6   2       11.81       17.77      3.87 o 
   6   6   2      889.80      953.86     18.25 o 
  -7   7   2       28.25       19.89      4.07 o 
  -6   7   2      363.35      383.20     11.98 o 
  -5   7   2      296.29      295.92     11.55 o 
  -4   7   2       10.12        8.03      3.57 o 
  -3   7   2      144.62      127.04      9.08 o 
  -2   7   2      525.36      544.38     16.14 o 
  -1   7   2     4865.81     4820.48     19.65 o 
   0   7   2     1183.05     1228.71     12.76 o 
   1   7   2      626.67      636.21     10.88 o 
   2   7   2      919.30     1058.69     19.54 o 
   3   7   2     1007.61     1026.37     18.32 o 
   4   7   2        2.38        3.13      4.11 o 
   5   7   2       82.45       70.12      6.24 o 
   6   7   2       36.24       34.05      2.94 o 
  -7   8   2      168.04      165.63      7.53 o 
  -6   8   2       18.09       16.64      3.47 o 
  -5   8   2      143.28      151.22      8.32 o 
  -4   8   2     1049.59     1032.38     16.36 o 
  -3   8   2       62.05       61.73      6.71 o 
  -2   8   2     1759.04     1891.45     31.69 o 
  -1   8   2     2386.04     2121.37     30.60 o 
   0   8   2      512.17      501.21      8.70 o 
   1   8   2      186.23      206.00      6.52 o 
   2   8   2      465.26      495.16     11.55 o 
   3   8   2       21.02       41.37      4.05 o 
   4   8   2     1506.07     1508.25     25.31 o 
   5   8   2      928.24      969.20     20.84 o 
   6   8   2        3.22        7.16      1.80 o 
  -7   9   2        5.82        3.50      1.59 o 
  -6   9   2      284.45      290.73      9.59 o 
  -5   9   2       59.93       63.70      5.45 o 
  -4   9   2     1625.73     1568.19     27.31 o 
  -3   9   2     1030.97     1002.21     27.21 o 
  -2   9   2       48.00       65.73      6.55 o 
  -1   9   2       26.38       47.06      5.07 o 
   0   9   2     5289.53     5780.08     31.37 o 
   1   9   2      691.13      654.99     12.08 o 
   2   9   2        7.69        3.96      1.62 o 
   3   9   2       85.01      116.02      9.87 o 
   4   9   2      621.43      584.81     16.17 o 
   5   9   2      535.53      571.86     15.58 o 
   6   9   2       64.37       62.99      4.14 o 
  -6  10   2       64.63       57.62      3.56 o 
  -5  10   2      116.56      123.16      7.23 o 
  -4  10   2     2369.23     2405.24     25.69 o 
  -3  10   2     2355.31     2301.56     42.93 o 
  -2  10   2      111.63      105.20      8.54 o 
  -1  10   2      762.82      761.10     20.63 o 
   0  10   2      543.73      626.60     17.52 o 
   1  10   2        2.29        5.19      1.62 o 
   2  10   2       23.23       25.11      3.06 o 
   3  10   2      486.64      534.87     15.16 o 
   4  10   2      881.49      890.33     19.60 o 
   5  10   2       18.10       19.19      3.26 o 
   6  10   2      162.97      150.62     12.55 o 
  -6  11   2     1161.81     1212.54     25.96 o 
  -5  11   2       50.32       58.47      6.05 o 
  -4  11   2     1231.68     1274.99     22.37 o 
  -3  11   2      572.89      589.07     22.53 o 
  -2  11   2     1076.02      972.03     26.40 o 
  -1  11   2       22.99       17.89      3.78 o 
   0  11   2      324.75      304.18     25.62 o 
   1  11   2     3960.21     4055.37     48.46 o 
   2  11   2     2200.84     2074.42     37.52 o 
   3  11   2      700.74      721.73     18.01 o 
   4  11   2       47.81       35.44      7.03 o 
   5  11   2        3.93        8.07      2.32 o 
   6  11   2      590.27      623.29     15.98 o 
  -6  12   2      226.65      221.35      8.87 o 
  -5  12   2      526.45      534.38     15.04 o 
  -4  12   2      133.30      135.07      7.51 o 
  -3  12   2       52.99       51.76      4.81 o 
  -2  12   2       61.92       74.27      7.88 o 
  -1  12   2      390.19      362.28     15.65 o 
   0  12   2     1157.04     1203.35     26.79 o 
   1  12   2      626.92      650.86     13.51 o 
   2  12   2     1897.10     1896.50     36.76 o 
   3  12   2     2994.58     3014.90     45.83 o 
   4  12   2       70.59       69.62      9.00 o 
   5  12   2       66.35       71.09      7.57 o 
   6  12   2      481.50      530.35     13.01 o 
  -6  13   2      157.76      160.48      8.93 o 
  -5  13   2        7.16       10.04      2.14 o 
  -4  13   2     1364.63     1319.04     31.74 o 
  -3  13   2       72.98       61.74      6.74 o 
  -2  13   2        0.05        1.54      2.51 o 
  -1  13   2     1561.75     1582.29     33.75 o 
   0  13   2       15.21       17.13      3.75 o 
   1  13   2        5.48        3.78      1.80 o 
   2  13   2      833.63      818.26     23.89 o 
   3  13   2       15.79       15.65      3.72 o 
   4  13   2      457.94      475.36     21.58 o 
   5  13   2       55.89       61.31      6.93 o 
   6  13   2      187.05      138.91      6.51 o 
  -6  14   2       57.48       52.70      4.79 o 
  -5  14   2      346.13      334.13     10.81 o 
  -4  14   2      737.33      742.87     18.35 o 
  -3  14   2     1132.98     1065.23     47.15 o 
  -2  14   2      480.42      482.30     14.95 o 
  -1  14   2     1282.92     1196.55     30.38 o 
   0  14   2     2413.13     2473.72     41.39 o 
   1  14   2     1116.98     1093.05     30.96 o 
   2  14   2       76.82       66.88      6.36 o 
   3  14   2       48.53       40.38      4.88 o 
   4  14   2     1052.34     1123.91     32.06 o 
   5  14   2      140.00      149.11      9.47 o 
  -5  15   2        5.27        6.40      3.48 o 
  -4  15   2        1.36       -2.69      4.12 o 
  -3  15   2       24.21       20.49      6.01 o 
  -2  15   2        8.96        8.76      2.76 o 
  -1  15   2      379.18      372.90     12.56 o 
   0  15   2       80.25       81.26      6.05 o 
   1  15   2       13.24       19.41      5.13 o 
   2  15   2      120.74      107.13     10.74 o 
   3  15   2       31.76       35.75      4.60 o 
   4  15   2        4.94        7.42      3.73 o 
   5  15   2      517.50      512.98     16.45 o 
  -5  16   2       93.56       94.61      8.14 o 
  -4  16   2        1.14       -3.17      3.75 o 
  -3  16   2      418.02      437.98     21.84 o 
  -2  16   2      262.08      278.76     16.98 o 
  -1  16   2     2386.17     2324.45     47.02 o 
   0  16   2      404.19      388.54     19.74 o 
   1  16   2      438.30      411.76     20.27 o 
   2  16   2      171.42      169.73     13.06 o 
   3  16   2      353.35      376.40     19.09 o 
   4  16   2      842.12      888.82     25.46 o 
   5  16   2       57.95       58.83      5.61 o 
  -5  17   2        5.01        1.59      1.80 o 
  -4  17   2      102.24      105.85      9.84 o 
  -3  17   2     1000.99     1053.20     32.40 o 
  -2  17   2      498.83      492.23     22.11 o 
  -1  17   2      140.36      126.53     11.19 o 
   0  17   2      955.68      908.75     30.77 o 
   1  17   2      195.00      167.99     13.39 o 
   2  17   2      869.75      892.71     29.10 o 
   3  17   2       60.90       62.24      5.52 o 
   4  17   2       37.80       35.61      3.68 o 
  -5  18   2        4.14        1.58      1.61 o 
  -4  18   2      260.11      286.72     14.28 o 
  -3  18   2        0.15        2.73      3.30 o 
  -2  18   2       26.91       16.70      5.14 o 
  -1  18   2       62.61       48.53      5.19 o 
   0  18   2      434.00      461.79     15.03 o 
   1  18   2       61.38       66.40      8.53 o 
   2  18   2      589.79      628.56     23.44 o 
   3  18   2       45.07       39.33      5.39 o 
   4  18   2      398.49      360.86     21.81 o 
  -4  19   2      186.89      178.60      6.87 o 
  -3  19   2      907.10      930.37     18.78 o 
  -2  19   2       59.95       76.29      6.19 o 
  -1  19   2      358.05      376.05     12.70 o 
   0  19   2        4.16        3.42      2.15 o 
   1  19   2     1985.15     2034.86     43.46 o 
   2  19   2        7.46        7.81      3.43 o 
   3  19   2       51.89       49.87      6.03 o 
   4  19   2       36.51       37.69      3.64 o 
  -4  20   2      230.59      216.51      6.21 o 
  -3  20   2       47.99       45.81      4.03 o 
  -2  20   2      533.22      517.10     13.78 o 
  -1  20   2       35.23       32.57      6.33 o 
   0  20   2      216.08      194.78      9.10 o 
   1  20   2      357.28      351.47     11.99 o 
   2  20   2        7.61        5.14      2.20 o 
   3  20   2      692.82      703.78     18.13 o 
  -3  21   2       13.73       14.34      2.26 o 
  -2  21   2      296.43      292.60     21.16 o 
  -1  21   2       45.72       45.82      6.57 o 
   0  21   2       39.22       46.02      4.29 o 
   1  21   2      132.67      125.58      6.62 o 
   2  21   2      203.95      193.46      7.44 o 
   3  21   2       54.40       46.92      3.02 o 
  -3  22   2      221.18      207.36      8.41 o 
  -2  22   2      116.99      117.27      8.16 o 
  -1  22   2      628.16      647.43     20.13 o 
   0  22   2      463.70      469.06     28.36 o 
   1  22   2        5.22        4.55      1.61 o 
   2  22   2      246.76      236.27      6.72 o 
  -2  23   2      165.24      174.38      8.04 o 
  -1  23   2       91.36       84.67      6.46 o 
   0  23   2       69.21       78.45      6.19 o 
   1  23   2       79.28       65.46      3.58 o 
  -1  24   2       73.96       67.80      4.36 o 
  -7   0   3       88.69       76.87      6.10 o 
  -5   0   3      767.99      734.81     24.72 o 
  -3   0   3     4900.22     4438.82     52.59 o 
   1   0   3    20082.41    19266.40     73.44 o 
   3   0   3     5369.29     5819.43     59.95 o 
   5   0   3      385.90      394.76     13.55 o 
  -7   1   3      259.21      252.05      7.44 o 
  -6   1   3      520.95      535.08     11.99 o 
  -5   1   3       42.97       36.09      3.41 o 
  -4   1   3     1157.05     1351.72     25.58 o 
  -3   1   3      791.34      751.91      7.94 o 
  -2   1   3      905.63      865.13      7.54 o 
  -1   1   3     5480.31     5306.96     18.03 o 
   0   1   3    25009.54    22570.01     58.33 o 
   1   1   3     1348.89     1349.66     13.73 o 
   2   1   3     5161.67     5551.39     34.38 o 
   3   1   3     1364.76     1396.29     20.72 o 
   4   1   3      155.10      161.43      5.26 o 
   5   1   3      690.40      710.88     12.77 o 
   6   1   3        1.50        1.20      2.17 o 
  -7   2   3      352.88      313.96     23.32 o 
  -6   2   3      119.53      118.83      7.11 o 
  -5   2   3     1225.46     1190.66     17.74 o 
  -4   2   3       68.56       82.00      4.67 o 
  -3   2   3      235.08      268.17      7.31 o 
  -2   2   3     1697.97     1445.61     16.07 o 
  -1   2   3      888.10      882.49     29.45 o 
   0   2   3        1.15        1.61      0.68 o 
   1   2   3        3.04        4.37      2.58 o 
   2   2   3     1289.21     1257.07     16.50 o 
   3   2   3      343.57      386.01     14.09 o 
   4   2   3      491.64      531.02      8.52 o 
   5   2   3       34.90       41.02      3.94 o 
   6   2   3       16.73       18.41      5.03 o 
  -7   3   3       33.55       44.27      5.13 o 
  -6   3   3      417.64      426.50     12.92 o 
  -5   3   3      681.14      660.34     16.48 o 
  -4   3   3      868.56      871.89     22.29 o 
  -3   3   3        8.34        4.48      1.87 o 
  -2   3   3     1474.76     1485.34     15.44 o 
  -1   3   3    29055.56    24775.19     78.73 o 
   0   3   3      281.66      281.64      5.26 o 
   1   3   3     1163.38     1271.22     13.88 o 
   2   3   3       71.84       65.56      7.06 o 
   3   3   3     1143.09     1089.84     18.52 o 
   4   3   3      996.14     1016.67     11.80 o 
   5   3   3     1125.66     1231.10     23.56 o 
   6   3   3        1.90        1.40      2.93 o 
  -7   4   3      190.00      176.32     15.58 o 
  -6   4   3      270.99      274.83     15.73 o 
  -5   4   3     2393.92     2390.67     31.42 o 
  -4   4   3      508.85      460.68     16.91 o 
  -3   4   3       93.16       81.15      6.35 o 
  -2   4   3       19.97       16.63      2.79 o 
  -1   4   3     6825.36     6907.49     44.85 o 
   0   4   3     1086.95     1182.63     15.31 o 
   1   4   3     1559.47     1631.29     22.04 o 
   2   4   3     1501.80     1575.08     19.15 o 
   3   4   3      147.97      161.29      7.34 o 
   4   4   3      176.94      176.50      6.29 o 
   5   4   3       51.73       41.74      3.89 o 
   6   4   3      455.15      478.05     13.73 o 
  -7   5   3      366.88      325.02     26.45 o 
  -6   5   3     1386.82     1397.96     34.70 o 
  -5   5   3       55.49       66.63      5.57 o 
  -4   5   3       96.76       79.08      7.42 o 
  -3   5   3      537.09      493.92     16.09 o 
  -2   5   3       56.32       64.15      5.24 o 
  -1   5   3     4279.48     4239.41     37.85 o 
   0   5   3     9005.97     8725.83     50.10 o 
   1   5   3     1047.84     1152.33     14.41 o 
   2   5   3     5905.67     6151.30     54.80 o 
   3   5   3       28.18       26.88      5.04 o 
   4   5   3      473.85      474.89     10.25 o 
   5   5   3        6.54        7.28      2.40 o 
   6   5   3       45.50       52.26      4.47 o 
  -7   6   3       77.89       66.17      5.07 o 
  -6   6   3        5.74        8.26      3.39 o 
  -5   6   3     2670.21     2667.84     33.12 o 
  -4   6   3      891.25      835.99     24.63 o 
  -3   6   3     3805.98     3369.46     44.02 o 
  -2   6   3     1328.75     1337.13     24.56 o 
  -1   6   3        1.68        3.66      1.83 o 
   0   6   3      690.62      689.52      9.38 o 
   1   6   3      568.50      553.83     17.98 o 
   2   6   3      231.15      170.26      6.91 o 
   3   6   3      930.09      949.40     18.51 o 
   4   6   3      279.52      265.02      9.24 o 
   5   6   3     1055.00     1052.65     22.09 o 
   6   6   3      351.06      366.04     10.53 o 
  -7   7   3        0.44        1.61      1.22 o 
  -6   7   3        3.83        5.35      2.11 o 
  -5   7   3       89.00       90.99      6.45 o 
  -4   7   3      192.74      205.24      9.22 o 
  -3   7   3      590.06      606.35     19.65 o 
  -2   7   3     2088.18     2061.62     32.20 o 
  -1   7   3     1884.94     1922.57     28.83 o 
   0   7   3      463.40      421.86      7.83 o 
   1   7   3      618.32      646.51     11.71 o 
   2   7   3       76.55      114.70      5.86 o 
   3   7   3      103.15      115.66      6.67 o 
   4   7   3     1040.38     1117.98     18.33 o 
   5   7   3        2.09        0.23      2.31 o 
   6   7   3        3.10        3.03      2.00 o 
  -7   8   3      146.32      126.78     15.48 o 
  -6   8   3       24.49       25.28      2.78 o 
  -5   8   3      244.62      234.19     11.79 o 
  -4   8   3     1630.27     1651.27     41.60 o 
  -3   8   3      157.42      104.54      8.74 o 
  -2   8   3     1160.04     1207.60     26.05 o 
  -1   8   3      708.84      795.86     19.71 o 
   0   8   3      553.25      525.20      9.18 o 
   1   8   3       26.32       42.06      3.26 o 
   2   8   3     5047.19     5181.58     39.52 o 
   3   8   3      230.25      222.39     13.41 o 
   4   8   3     3651.69     3760.88     34.10 o 
   5   8   3      225.27      230.09     10.03 o 
   6   8   3        0.97        0.45      1.15 o 
  -7   9   3       18.92       12.85      3.35 o 
  -6   9   3      491.31      483.93     36.78 o 
  -5   9   3       15.77       13.45      4.79 o 
  -4   9   3      793.13      794.27     18.35 o 
  -3   9   3      792.06      803.06     24.67 o 
  -2   9   3     2423.33     2310.70     37.88 o 
  -1   9   3     2118.29     2265.39     34.76 o 
   0   9   3      261.02      235.47      6.49 o 
   1   9   3      384.15      403.33     10.02 o 
   2   9   3     1182.88     1127.29     18.85 o 
   3   9   3       22.47       18.95      3.45 o 
   4   9   3      255.98      260.74     16.62 o 
   5   9   3      488.40      485.06     13.73 o 
   6   9   3      400.33      340.16     32.51 o 
  -6  10   3        0.99        5.91      2.22 o 
  -5  10   3        5.34        8.13      4.27 o 
  -4  10   3      676.75      683.33     17.33 o 
  -3  10   3     1643.97     1635.66     36.53 o 
  -2  10   3      205.16      200.34     11.86 o 
  -1  10   3      217.14      192.25     10.90 o 
   0  10   3      506.88      521.12     17.47 o 
   1  10   3        7.29        6.75      1.84 o 
   2  10   3      767.47      801.30     16.30 o 
   3  10   3       98.99       99.29      7.00 o 
   4  10   3       79.52       86.95      9.84 o 
   5  10   3      401.93      419.65     11.92 o 
   6  10   3      411.39      412.17     12.89 o 
  -6  11   3     1374.77     1336.88     60.28 o 
  -5  11   3       56.06       52.23      7.27 o 
  -4  11   3      150.34      139.89     11.31 o 
  -3  11   3      243.70      264.84     15.36 o 
  -2  11   3        3.51        0.67      2.15 o 
  -1  11   3     3357.81     3458.31     48.27 o 
   0  11   3     3705.75     3670.52     47.89 o 
   1  11   3      671.01      743.81     14.50 o 
   2  11   3     1656.22     1686.35     30.22 o 
   3  11   3     1958.49     2036.80     30.61 o 
   4  11   3       79.25       58.66      8.22 o 
   5  11   3       87.61       91.76      8.82 o 
   6  11   3      150.48      157.87      7.21 o 
  -6  12   3      278.27      286.93     10.81 o 
  -5  12   3      419.64      396.29     13.15 o 
  -4  12   3      106.03       93.40      9.07 o 
  -3  12   3     1416.00     1414.89     26.30 o 
  -2  12   3      292.36      282.48     15.29 o 
  -1  12   3      280.94      312.56     15.32 o 
   0  12   3      730.05      769.35     22.74 o 
   1  12   3     1422.13     1565.80     21.48 o 
   2  12   3      637.67      615.79     15.68 o 
   3  12   3      238.28      230.47     15.57 o 
   4  12   3      183.87      178.66     13.58 o 
   5  12   3       52.88       59.32      6.87 o 
  -6  13   3      120.02      114.15      7.25 o 
  -5  13   3       93.47       95.09      6.46 o 
  -4  13   3        5.65        7.43      3.05 o 
  -3  13   3       44.06       56.56      4.42 o 
  -2  13   3      323.14      337.77     12.34 o 
  -1  13   3      740.69      770.05     24.70 o 
   0  13   3     1368.57     1284.78     30.51 o 
   1  13   3      456.66      467.30     18.08 o 
   2  13   3     1506.74     1458.36     24.55 o 
   3  13   3      454.75      456.21     21.96 o 
   4  13   3        0.24       -3.04      3.94 o 
   5  13   3      363.42      367.79     14.95 o 
  -6  14   3       40.11       36.17      3.91 o 
  -5  14   3      258.35      262.02     15.10 o 
  -4  14   3       14.26       16.56      3.51 o 
  -3  14   3      770.78      857.75     30.70 o 
  -2  14   3       74.19       50.42      5.21 o 
  -1  14   3      157.94      162.19      8.48 o 
   0  14   3       24.15       21.96      5.52 o 
   1  14   3     5966.61     5696.15     47.44 o 
   2  14   3      835.14      808.48     28.30 o 
   3  14   3      478.06      487.96     22.62 o 
   4  14   3       66.36       85.97      9.14 o 
   5  14   3      563.63      600.41     17.43 o 
  -5  15   3      124.90      125.44     10.10 o 
  -4  15   3      286.12      312.93     18.40 o 
  -3  15   3     1388.90     1450.07     40.02 o 
  -2  15   3      993.71      940.59     21.43 o 
  -1  15   3        0.26        2.50      1.68 o 
   0  15   3      629.39      679.84     17.49 o 
   1  15   3        0.42        1.14      3.50 o 
   2  15   3      258.69      263.15     16.48 o 
   3  15   3      513.82      537.54     23.35 o 
   4  15   3      378.68      382.01     17.46 o 
   5  15   3      155.84      164.29     13.03 o 
  -5  16   3        0.09        0.65      2.78 o 
  -4  16   3      195.43      214.37     14.64 o 
  -3  16   3     2052.78     2116.37     47.23 o 
  -2  16   3      126.19      102.59     10.50 o 
  -1  16   3      255.73      272.09     11.60 o 
   0  16   3      302.99      298.25     11.79 o 
   1  16   3      112.60      114.02     11.17 o 
   2  16   3      107.49      115.51     11.10 o 
   3  16   3      301.28      332.02     17.85 o 
   4  16   3      180.91      195.27     11.77 o 
   5  16   3      704.40      700.31     13.87 o 
  -5  17   3      630.52      625.93     17.50 o 
  -4  17   3      500.20      505.49     20.69 o 
  -3  17   3        3.56        5.86      4.08 o 
  -2  17   3     1599.27     1666.98     28.78 o 
  -1  17   3      883.96      854.92     20.33 o 
   0  17   3      989.06      989.11     21.25 o 
   1  17   3      148.14      153.49     13.01 o 
   2  17   3      206.89      208.46     14.33 o 
   3  17   3      894.76      871.36     18.22 o 
   4  17   3      257.64      255.26     16.52 o 
  -5  18   3      920.08      928.17     17.70 o 
  -4  18   3       38.14       42.45      3.99 o 
  -3  18   3       23.23       27.67      4.03 o 
  -2  18   3       98.93      108.04      7.44 o 
  -1  18   3        4.91        5.41      2.74 o 
   0  18   3       11.85       18.58      6.46 o 
   1  18   3        1.81        0.10      3.50 o 
   2  18   3       33.05       32.12      5.94 o 
   3  18   3      242.36      239.40     13.46 o 
   4  18   3       51.92       45.01      7.48 o 
  -4  19   3        1.57        0.88      1.58 o 
  -3  19   3       76.17       70.34      6.35 o 
  -2  19   3        1.07        1.01      2.26 o 
  -1  19   3       71.51       73.24      6.00 o 
   0  19   3      893.24      933.38     19.77 o 
   1  19   3      217.39      218.64     14.61 o 
   2  19   3      681.65      707.28     23.31 o 
   3  19   3        5.92        6.19      3.19 o 
   4  19   3       90.88       97.77      5.06 o 
  -4  20   3        0.65        0.93      1.14 o 
  -3  20   3       70.10       84.18      5.73 o 
  -2  20   3      151.27      143.37      7.47 o 
  -1  20   3       30.69       31.69      6.06 o 
   0  20   3       95.45      104.64      9.95 o 
   1  20   3      185.54      176.00      8.24 o 
   2  20   3        0.04       -1.26      1.89 o 
   3  20   3       47.33       49.64      4.99 o 
  -3  21   3        1.57        4.35      1.59 o 
  -2  21   3        0.19        2.05      1.68 o 
  -1  21   3       73.78       74.84      7.95 o 
   0  21   3       25.01       23.31      5.13 o 
   1  21   3       58.16       57.73      5.23 o 
   2  21   3      145.36      144.41      6.10 o 
   3  21   3      194.66      166.98      5.26 o 
  -3  22   3       90.46       92.07      5.30 o 
  -2  22   3      287.46      296.65     12.26 o 
  -1  22   3      146.10      159.62      9.94 o 
   0  22   3      284.38      302.41     13.57 o 
   1  22   3      583.30      532.63     43.57 o 
   2  22   3      600.63      539.52     42.52 o 
  -2  23   3      548.02      520.88     13.04 o 
  -1  23   3       74.08       79.72      6.09 o 
   0  23   3       11.77       15.33      3.06 o 
   1  23   3      204.78      203.45      5.68 o 
  -6   0   4      636.52      668.67     15.95 o 
  -4   0   4     1704.02     1598.38     30.48 o 
  -2   0   4      542.93      434.92      7.42 o 
   0   0   4       92.90       58.57      3.61 o 
   2   0   4    14178.92    14864.63     86.06 o 
   4   0   4      686.21      617.24     13.47 o 
   6   0   4      125.69      147.07     10.33 o 
  -7   1   4      141.24      138.92      7.92 o 
  -6   1   4        0.68        1.83      1.37 o 
  -5   1   4      255.39      238.89      8.00 o 
  -4   1   4     3003.90     2917.38     39.35 o 
  -3   1   4      618.46      582.02      9.01 o 
  -2   1   4      345.08      424.94      5.53 o 
  -1   1   4     1853.19     1702.65     11.97 o 
   0   1   4        0.61        2.81      0.92 o 
   1   1   4      106.98       81.96      2.36 o 
   2   1   4       57.52       62.23      6.99 o 
   3   1   4      140.85      179.38      8.11 o 
   4   1   4     2733.48     2768.01     21.49 o 
   5   1   4      598.46      652.68     14.08 o 
   6   1   4       37.47       44.01      4.25 o 
  -7   2   4        1.47        2.76      2.08 o 
  -6   2   4      267.75      286.73      8.82 o 
  -5   2   4      824.60      783.79     21.47 o 
  -4   2   4      194.72      167.32     10.21 o 
  -3   2   4     1573.78     1596.91     21.00 o 
  -2   2   4      990.80     1035.78     13.07 o 
  -1   2   4     1916.88     1978.00     12.31 o 
   0   2   4       27.33       19.52      1.38 o 
   1   2   4     5716.75     6137.80     33.17 o 
   2   2   4     1055.87     1272.19     18.10 o 
   3   2   4     5360.05     5563.41     44.54 o 
   4   2   4        4.33        3.40      1.38 o 
   5   2   4      362.41      401.90     11.12 o 
   6   2   4      209.25      213.65     11.99 o 
  -7   3   4        0.55        0.19      1.13 o 
  -6   3   4       17.00       12.48      4.22 o 
  -5   3   4       36.58       32.30      6.14 o 
  -4   3   4       24.91       16.56      2.42 o 
  -3   3   4        1.05        1.85      1.56 o 
  -2   3   4     3669.46     3284.58     24.60 o 
  -1   3   4      107.81       91.45      2.24 o 
   0   3   4     2669.73     2454.59     18.34 o 
   1   3   4      345.95      320.05     10.62 o 
   2   3   4      222.80      223.39      8.32 o 
   3   3   4       66.49       66.30      5.14 o 
   4   3   4      273.62      298.08      7.34 o 
   5   3   4       86.24       86.66      5.37 o 
   6   3   4      872.05      951.29     24.15 o 
  -7   4   4      895.64      837.80     48.31 o 
  -6   4   4       59.85       55.08      7.24 o 
  -5   4   4     3106.05     3137.29     53.00 o 
  -4   4   4      139.72      117.51      6.12 o 
  -3   4   4       83.15      107.49      7.28 o 
  -2   4   4      563.88      589.73     15.10 o 
  -1   4   4      872.03      891.27     17.82 o 
   0   4   4      306.25      338.65      6.84 o 
   1   4   4      707.89      639.63     11.40 o 
   2   4   4      110.46      130.32      8.47 o 
   3   4   4      754.78      746.83     23.67 o 
   4   4   4      145.31      136.36      5.79 o 
   5   4   4      538.81      580.96     13.10 o 
   6   4   4      195.41      187.96     10.61 o 
  -7   5   4      827.50      805.77     41.74 o 
  -6   5   4      113.41      130.10     10.68 o 
  -5   5   4      145.98      163.37     12.63 o 
  -4   5   4        3.82        6.41      1.82 o 
  -3   5   4     1716.51     1676.48     29.88 o 
  -2   5   4     2879.38     2712.29     34.54 o 
  -1   5   4      883.56      882.14     18.68 o 
   0   5   4       23.90       17.23      1.76 o 
   1   5   4     2629.75     2757.83     44.24 o 
   2   5   4      332.11      363.14     14.19 o 
   3   5   4       81.15      107.72      9.41 o 
   4   5   4      323.23      337.81      7.99 o 
   5   5   4      826.82      914.33     14.05 o 
   6   5   4      112.15      125.38      5.87 o 
  -7   6   4      385.13      367.63     14.67 o 
  -6   6   4      187.14      185.10     12.57 o 
  -5   6   4     1047.51     1034.05     30.73 o 
  -4   6   4      304.83      296.29     14.66 o 
  -3   6   4       22.53       27.16      4.38 o 
  -2   6   4        6.51        9.55      2.65 o 
  -1   6   4      797.87      777.39     18.65 o 
   0   6   4     2176.01     2134.57     17.88 o 
   1   6   4      729.70      793.60     13.42 o 
   2   6   4      894.20      909.47     16.79 o 
   3   6   4     1014.46     1006.93     20.04 o 
   4   6   4       78.96       77.76      5.25 o 
   5   6   4       35.83       36.54      4.38 o 
   6   6   4       30.43       35.29      3.22 o 
  -7   7   4        1.36        1.88      1.27 o 
  -6   7   4      291.41      310.67     15.78 o 
  -5   7   4      223.94      228.40     14.78 o 
  -4   7   4       63.91       55.93      4.94 o 
  -3   7   4       50.80       47.67      5.85 o 
  -2   7   4     1794.47     1788.92     31.43 o 
  -1   7   4     7795.24     8083.42     63.23 o 
   0   7   4     1068.71     1047.83     21.13 o 
   1   7   4     1056.31     1253.97     18.11 o 
   2   7   4       13.62       22.00      3.02 o 
   3   7   4      901.31      904.91     19.14 o 
   4   7   4      129.73      132.95      5.70 o 
   5   7   4      128.51      138.64      7.70 o 
   6   7   4       52.18       51.88      3.43 o 
  -7   8   4      260.21      239.59     20.58 o 
  -6   8   4       87.89       88.55      5.75 o 
  -5   8   4     3139.02     3168.09     54.02 o 
  -4   8   4      182.91      167.10     11.41 o 
  -3   8   4      580.12      582.15     20.38 o 
  -2   8   4     1944.63     2024.11     35.16 o 
  -1   8   4     1700.52     1714.91     30.71 o 
   0   8   4     1156.78     1219.73     14.53 o 
   1   8   4      197.92      246.03      7.98 o 
   2   8   4      293.46      254.75      9.37 o 
   3   8   4     2875.47     2954.11     22.82 o 
   4   8   4      379.13      410.74     14.57 o 
   5   8   4      639.33      651.13     15.52 o 
   6   8   4        7.30        7.51      2.76 o 
  -7   9   4       69.44       60.64      4.18 o 
  -6   9   4       17.99       18.06      3.00 o 
  -5   9   4      229.18      228.35     14.74 o 
  -4   9   4     1061.57     1037.04     34.20 o 
  -3   9   4      956.29      860.45     25.83 o 
  -2   9   4     2170.85     1988.56     36.63 o 
  -1   9   4      334.55      417.96     15.99 o 
   0   9   4      744.14      743.52     21.29 o 
   1   9   4      945.20      898.57     15.65 o 
   2   9   4      243.22      239.32      9.24 o 
   3   9   4        0.90        4.18      1.40 o 
   4   9   4       70.98       59.12      8.31 o 
   5   9   4      479.21      499.04     12.70 o 
   6   9   4      212.31      225.07      8.88 o 
  -6  10   4        1.89        2.67      1.75 o 
  -5  10   4      302.92      313.48     12.11 o 
  -4  10   4      335.80      341.20     12.30 o 
  -3  10   4      149.02      106.99      9.63 o 
  -2  10   4       20.27       20.18      4.26 o 
  -1  10   4      600.85      580.85     19.63 o 
   0  10   4      400.14      422.91     16.80 o 
   1  10   4     1487.54     1502.30     22.00 o 
   2  10   4        4.03        3.56      5.37 o 
   3  10   4      904.93      884.02     20.15 o 
   4  10   4       65.71       58.47      8.30 o 
   5  10   4       80.40       94.49      8.85 o 
   6  10   4       44.57       44.76      3.72 o 
  -6  11   4        1.08        0.46      1.89 o 
  -5  11   4      542.91      563.81     15.94 o 
  -4  11   4       51.90       55.18      6.54 o 
  -3  11   4       14.76       16.41      3.11 o 
  -2  11   4     1061.39     1004.83     28.35 o 
  -1  11   4      202.16      253.55     13.67 o 
   0  11   4     1791.76     1845.37     36.29 o 
   1  11   4      256.98      270.97     14.24 o 
   2  11   4       69.01       88.27      5.02 o 
   3  11   4        3.64        2.53      3.52 o 
   4  11   4      167.39      161.13     12.83 o 
   5  11   4     1086.21     1125.25     27.24 o 
  -6  12   4      231.94      220.59     10.41 o 
  -5  12   4       50.21       52.03      5.15 o 
  -4  12   4      378.25      384.40     13.66 o 
  -3  12   4      179.83      183.72      7.55 o 
  -2  12   4      176.86      192.79     13.03 o 
  -1  12   4      514.02      471.17     19.43 o 
   0  12   4      273.19      272.25     14.46 o 
   1  12   4      242.22      223.60     13.29 o 
   2  12   4        8.91       14.80      2.87 o 
   3  12   4      251.50      261.59     16.73 o 
   4  12   4       34.21       36.86      6.49 o 
   5  12   4       40.34       42.31      5.54 o 
  -6  13   4      531.86      470.04     13.76 o 
  -5  13   4      112.12      116.79      7.03 o 
  -4  13   4      656.49      634.56     28.03 o 
  -3  13   4      260.48      282.43     17.66 o 
  -2  13   4      237.58      207.42      7.75 o 
  -1  13   4        0.89        0.66      3.30 o 
   0  13   4      391.11      376.54     17.41 o 
   1  13   4     1364.96     1319.73     27.66 o 
   2  13   4      246.76      228.16     15.61 o 
   3  13   4       46.04       39.34      7.33 o 
   4  13   4       31.39       31.20      6.22 o 
   5  13   4      445.04      474.51     15.50 o 
  -6  14   4      317.71      263.83      9.01 o 
  -5  14   4      310.91      291.61     15.44 o 
  -4  14   4      612.79      620.40     25.76 o 
  -3  14   4      374.25      386.23     20.74 o 
  -2  14   4      816.13      850.20     15.95 o 
  -1  14   4     1759.47     1885.12     27.55 o 
   0  14   4      186.03      182.86     10.04 o 
   1  14   4     2147.98     2120.23     24.52 o 
   2  14   4     3978.83     3868.40     62.78 o 
   3  14   4      436.52      498.54     22.58 o 
   4  14   4      529.69      570.55     21.43 o 
   5  14   4      440.64      475.39     13.89 o 
  -5  15   4      168.08      172.55     11.29 o 
  -4  15   4      655.99      704.43     26.69 o 
  -3  15   4      219.40      212.86     15.60 o 
  -2  15   4      975.42     1087.79     33.62 o 
  -1  15   4      164.08      170.38      7.47 o 
   0  15   4       11.13       11.91      2.60 o 
   1  15   4      290.85      304.82     11.95 o 
   2  15   4       62.90       54.87      8.45 o 
   3  15   4      227.70      234.46     15.30 o 
   4  15   4      502.50      549.64     19.71 o 
   5  15   4       54.83       54.33      4.16 o 
  -5  16   4      876.38      916.40     23.14 o 
  -4  16   4       62.40       51.06      4.88 o 
  -3  16   4      406.69      380.97     20.29 o 
  -2  16   4      444.74      400.28     14.29 o 
  -1  16   4      107.84      111.15      7.68 o 
   0  16   4      567.64      532.47     17.04 o 
   1  16   4      493.00      539.09     15.70 o 
   2  16   4      119.90      120.03     11.33 o 
   3  16   4     2753.70     2819.59     49.71 o 
   4  16   4      116.16      121.12      8.76 o 
  -5  17   4      150.36      146.57      8.37 o 
  -4  17   4      201.83      208.37     11.90 o 
  -3  17   4       42.57       35.80      4.65 o 
  -2  17   4      210.50      229.90     10.81 o 
  -1  17   4        6.05        9.00      2.85 o 
   0  17   4     1248.95     1209.64     23.82 o 
   1  17   4       15.46       18.12      5.49 o 
   2  17   4     1005.10      986.71     30.48 o 
   3  17   4        0.56        2.16      3.05 o 
   4  17   4      205.52      174.91     35.03 o 
  -5  18   4       10.17       10.57      2.31 o 
  -4  18   4       98.51      112.06      5.74 o 
  -3  18   4      453.00      485.12     20.83 o 
  -2  18   4      103.85      110.53      7.48 o 
  -1  18   4      230.22      238.32     10.82 o 
   0  18   4      277.20      260.24     10.95 o 
   1  18   4       98.05       94.27     10.02 o 
   2  18   4        0.47       -0.06      3.53 o 
   3  18   4      150.15      154.82     10.28 o 
   4  18   4       75.74       75.37      5.09 o 
  -4  19   4      310.62      322.01      8.96 o 
  -3  19   4       63.43       74.04      5.40 o 
  -2  19   4       13.74       13.12      2.99 o 
  -1  19   4       37.71       41.73      4.60 o 
   0  19   4      666.86      693.61     31.43 o 
   1  19   4      932.49      962.73     29.12 o 
   2  19   4      120.11      112.73      6.71 o 
   3  19   4       23.28       28.40      4.37 o 
  -4  20   4      454.86      447.25     12.45 o 
  -3  20   4       16.89       13.51      2.39 o 
  -2  20   4       49.11       49.28      4.53 o 
  -1  20   4     1277.61     1333.51     41.81 o 
   0  20   4        9.20        7.42      3.89 o 
   1  20   4      997.99      980.75     36.49 o 
   2  20   4       55.79       54.71      6.27 o 
   3  20   4       62.35       51.07      4.19 o 
  -3  21   4        8.30       13.59      1.97 o 
  -2  21   4      435.53      454.62     15.83 o 
  -1  21   4      754.29      741.76     40.72 o 
   0  21   4      451.82      472.14     18.27 o 
   1  21   4        0.22       -1.75      2.65 o 
   2  21   4       31.22       29.29      3.11 o 
  -2  22   4      262.25      242.76     28.03 o 
  -1  22   4      223.96      231.71     11.33 o 
   0  22   4      212.46      208.34     10.72 o 
   1  22   4       33.91       27.38      2.73 o 
   2  22   4       90.97       81.69      4.82 o 
  -2  23   4      108.33       96.08      5.06 o 
  -1  23   4       80.02       74.55      5.39 o 
   0  23   4       10.44        6.06      2.08 o 
   1  23   4      146.79      116.23      5.54 o 
  -5   0   5        7.04       11.43      2.75 o 
  -3   0   5      831.37      855.45     22.22 o 
  -1   0   5       18.88       13.77      1.70 o 
   1   0   5     6440.03     6204.23     51.60 o 
   3   0   5      644.31      613.99     22.10 o 
   5   0   5      236.24      205.14     13.90 o 
  -7   1   5      204.36      192.09      8.40 o 
  -6   1   5        0.46        1.99      1.34 o 
  -5   1   5        4.52       17.44      6.23 o 
  -4   1   5     1400.36     1243.73     20.63 o 
  -3   1   5     1968.99     1826.26     23.00 o 
  -2   1   5     2511.99     2392.86     18.36 o 
  -1   1   5      490.98      475.91      6.66 o 
   0   1   5        0.07        1.52      0.92 o 
   1   1   5      482.66      490.78     10.29 o 
   2   1   5     4798.43     5269.46     39.42 o 
   3   1   5       30.07       26.44      3.73 o 
   4   1   5     2165.23     2092.65     21.55 o 
   5   1   5       16.46       15.57      2.67 o 
   6   1   5     1569.15     1612.23     20.75 o 
  -7   2   5      437.00      382.36      8.70 o 
  -6   2   5      481.53      456.34     10.82 o 
  -5   2   5      183.81      164.41      8.44 o 
  -4   2   5      783.08      714.64     22.41 o 
  -3   2   5      228.53      235.01      6.28 o 
  -2   2   5       26.40       29.95      2.61 o 
  -1   2   5     3131.78     2945.62     24.74 o 
   0   2   5      394.63      384.86     10.70 o 
   1   2   5       52.64       81.60      6.02 o 
   2   2   5     1019.80     1059.43     17.87 o 
   3   2   5      386.46      433.03     13.20 o 
   4   2   5      778.10      774.23     13.22 o 
   5   2   5      432.11      454.06     11.42 o 
   6   2   5      126.31      136.04      6.08 o 
  -7   3   5      253.45      240.50      7.08 o 
  -6   3   5       20.07       24.66      3.78 o 
  -5   3   5      120.21      119.80      7.32 o 
  -4   3   5        4.31        1.04      2.25 o 
  -3   3   5        6.33        3.44      1.43 o 
  -2   3   5     7095.13     6991.85     67.19 o 
  -1   3   5     2930.18     2660.24     21.12 o 
   0   3   5       20.15       24.77      2.24 o 
   1   3   5     5659.11     6146.34     50.67 o 
   2   3   5      515.67      530.88     17.98 o 
   3   3   5     3361.34     3718.79     54.72 o 
   4   3   5     1256.88     1285.02     20.24 o 
   5   3   5      191.19      211.53      7.87 o 
   6   3   5      145.27      150.27      6.17 o 
  -7   4   5       12.50       17.96      2.24 o 
  -6   4   5     1132.40     1116.27     29.48 o 
  -5   4   5      258.71      267.78     10.48 o 
  -4   4   5      385.33      350.24     16.15 o 
  -3   4   5      142.27      137.10      8.30 o 
  -2   4   5     1359.18     1270.66     23.23 o 
  -1   4   5     2340.38     2208.94     30.26 o 
   0   4   5     2094.52     2246.08     19.41 o 
   1   4   5      592.82      659.22     12.74 o 
   2   4   5     1207.11     1225.15     27.44 o 
   3   4   5        9.83       10.77      4.04 o 
   4   4   5      135.18      125.79      7.02 o 
   5   4   5      498.17      516.28     13.88 o 
   6   4   5        8.98       12.37      2.09 o 
  -7   5   5       37.79       37.64      3.02 o 
  -6   5   5       13.83       16.73      4.67 o 
  -5   5   5        4.10        3.95      3.49 o 
  -4   5   5        2.49        6.05      1.91 o 
  -3   5   5       60.66       53.09      5.66 o 
  -2   5   5     9928.49     9385.82     66.53 o 
  -1   5   5     1776.85     1925.59     29.91 o 
   0   5   5      156.61      156.98      5.28 o 
   1   5   5     1210.56     1332.78     18.31 o 
   2   5   5       78.58       73.12      5.28 o 
   3   5   5       19.24       24.44      3.10 o 
   4   5   5      577.41      620.98     15.25 o 
   5   5   5        2.22        2.28      1.56 o 
   6   5   5     2263.29     2111.99     19.92 o 
  -7   6   5      498.53      487.32      9.79 o 
  -6   6   5      647.34      652.41     22.46 o 
  -5   6   5      664.59      688.94     24.99 o 
  -4   6   5      616.31      615.59     14.99 o 
  -3   6   5       95.77       87.33      7.47 o 
  -2   6   5      157.27      143.38      8.91 o 
  -1   6   5       19.18       17.38      3.48 o 
   0   6   5      674.29      608.01     17.38 o 
   1   6   5     5429.54     5309.93     37.32 o 
   2   6   5      226.79      229.10      9.12 o 
   3   6   5     1911.66     1989.61     24.29 o 
   4   6   5      505.31      480.38     12.47 o 
   5   6   5       18.61       22.95      2.89 o 
   6   6   5       19.99       19.11      1.89 o 
  -7   7   5       24.85       22.71      2.30 o 
  -6   7   5      452.21      440.63     18.30 o 
  -5   7   5      245.94      234.93     15.04 o 
  -4   7   5     2725.33     2692.02     32.81 o 
  -3   7   5      458.67      432.13     17.10 o 
  -2   7   5     1462.01     1664.38     31.45 o 
  -1   7   5        2.17       10.10      2.99 o 
   0   7   5       27.77       22.47      2.27 o 
   1   7   5        2.89        1.35      3.20 o 
   2   7   5      376.49      340.25     11.19 o 
   3   7   5        0.49        3.21      1.86 o 
   4   7   5      242.93      246.03      8.98 o 
   5   7   5      193.31      196.15      7.17 o 
   6   7   5      117.07       94.06      5.52 o 
  -7   8   5       71.83       70.88      4.98 o 
  -6   8   5      213.39      194.98     12.07 o 
  -5   8   5       84.95       88.48      6.62 o 
  -4   8   5     2927.28     2787.37     69.15 o 
  -3   8   5        3.42       -1.33      2.02 o 
  -2   8   5      537.15      570.26     19.55 o 
  -1   8   5      570.18      564.65     18.80 o 
   0   8   5       89.72       70.94      7.07 o 
   1   8   5     2790.82     2827.62     28.34 o 
   2   8   5      646.55      693.78     16.15 o 
   3   8   5       83.97       80.80      4.54 o 
   4   8   5      661.44      679.82     14.61 o 
   5   8   5      308.32      289.24     14.32 o 
  -7   9   5      122.40      119.14      5.74 o 
  -6   9   5       66.47       78.05      7.80 o 
  -5   9   5       30.12       30.06      4.29 o 
  -4   9   5      639.77      639.98     19.32 o 
  -3   9   5       62.54       57.48      7.22 o 
  -2   9   5      723.96      707.20     22.76 o 
  -1   9   5     3166.89     3202.55     46.46 o 
   0   9   5      710.59      761.38     23.08 o 
   1   9   5      873.90      960.02     34.11 o 
   2   9   5     1563.32     1532.66     24.25 o 
   3   9   5      240.77      227.22      6.57 o 
   4   9   5       40.33       26.64      3.90 o 
   5   9   5        5.82        4.60      3.05 o 
  -6  10   5      517.92      506.73     28.26 o 
  -5  10   5      769.59      821.99     19.31 o 
  -4  10   5      682.88      675.22     17.93 o 
  -3  10   5       12.38       11.15      2.22 o 
  -2  10   5      685.04      677.42     23.22 o 
  -1  10   5       36.40       32.75      5.44 o 
   0  10   5     2074.24     2369.75     42.11 o 
   1  10   5      528.85      536.22     20.85 o 
   2  10   5      950.16      899.88     13.66 o 
   3  10   5      754.82      749.39     19.00 o 
   4  10   5      255.95      264.64     15.75 o 
   5  10   5       31.72       25.44      4.42 o 
  -6  11   5       22.17       20.32      2.65 o 
  -5  11   5      605.46      627.18     16.47 o 
  -4  11   5      810.34      836.33     20.08 o 
  -3  11   5      287.58      301.77      9.55 o 
  -2  11   5     1358.92     1371.73     34.27 o 
  -1  11   5      755.64      694.88     23.50 o 
   0  11   5      769.46      797.46     25.32 o 
   1  11   5      713.35      693.10     24.13 o 
   2  11   5       61.87       56.30      3.70 o 
   3  11   5     1172.88     1145.86     33.78 o 
   4  11   5     1379.95     1411.81     35.38 o 
   5  11   5      171.00      177.27      9.80 o 
  -6  12   5       22.65       25.15      3.56 o 
  -5  12   5      224.36      238.29     10.05 o 
  -4  12   5      165.66      170.65      9.32 o 
  -3  12   5       10.07       22.58      5.76 o 
  -2  12   5      317.49      336.77      9.93 o 
  -1  12   5     3241.91     3374.04     53.45 o 
   0  12   5     2040.70     2083.57     41.81 o 
   1  12   5     1028.41     1044.27     19.98 o 
   2  12   5      200.82      220.80      9.74 o 
   3  12   5       15.81       22.92      5.82 o 
   4  12   5      120.26      127.14     10.65 o 
   5  12   5      292.19      298.65     11.70 o 
  -6  13   5        0.32        1.54      1.23 o 
  -5  13   5      209.49      200.05     12.86 o 
  -4  13   5      981.60     1067.27     33.44 o 
  -3  13   5       10.81       18.63      5.84 o 
  -2  13   5      755.49      747.76     12.96 o 
  -1  13   5      462.79      445.18      9.99 o 
   0  13   5      433.27      414.63     11.14 o 
   1  13   5      234.22      232.39      8.47 o 
   2  13   5     1047.80     1041.74     27.09 o 
   3  13   5        1.89        3.42      3.70 o 
   4  13   5      525.44      585.80     21.02 o 
   5  13   5       26.16       30.60      3.62 o 
  -6  14   5       74.76       64.43      4.60 o 
  -5  14   5      329.71      319.56     15.35 o 
  -4  14   5      335.35      354.37     19.18 o 
  -3  14   5      269.74      253.86     16.80 o 
  -2  14   5      480.42      474.28     12.15 o 
  -1  14   5      159.24      145.78      6.06 o 
   0  14   5       52.30       53.43      4.37 o 
   1  14   5      963.19      923.63     21.06 o 
   2  14   5        0.11        5.97      5.41 o 
   3  14   5      121.62      117.10     10.81 o 
   4  14   5      257.63      264.96     13.51 o 
   5  14   5      363.71      369.65      9.88 o 
  -5  15   5        7.07        6.29      2.96 o 
  -4  15   5        5.43        6.93      3.91 o 
  -3  15   5      597.27      661.67     17.70 o 
  -2  15   5      102.56      105.19      6.02 o 
  -1  15   5       49.32       40.96      5.06 o 
   0  15   5      220.35      223.93     10.61 o 
   1  15   5      146.49      154.27      8.83 o 
   2  15   5      522.19      514.69     15.27 o 
   3  15   5       37.84       33.89      6.11 o 
   4  15   5      437.48      440.42     15.83 o 
  -5  16   5      275.45      304.72     12.64 o 
  -4  16   5      168.18      178.63      8.05 o 
  -3  16   5       60.77       72.04      8.33 o 
  -2  16   5      238.35      234.97     10.99 o 
  -1  16   5       94.18       94.88      7.11 o 
   0  16   5     1411.50     1461.47     26.57 o 
   1  16   5      360.91      369.51     13.22 o 
   2  16   5       91.30       89.39      9.88 o 
   3  16   5      591.55      625.81     22.04 o 
   4  16   5      233.31      188.42     39.01 o 
  -5  17   5       24.14       23.59      3.57 o 
  -4  17   5      795.16      805.80     15.26 o 
  -3  17   5        5.65        8.09      2.78 o 
  -2  17   5        5.75        9.60      3.15 o 
  -1  17   5      532.96      622.25     30.53 o 
   0  17   5     2209.33     2217.84     32.34 o 
   1  17   5      119.60      127.30      7.68 o 
   2  17   5      384.90      389.82     18.83 o 
   3  17   5     1346.48     1439.16     30.93 o 
   4  17   5     1137.18     1135.76     19.38 o 
  -4  18   5      318.47      299.05     13.54 o 
  -3  18   5       98.56       87.04      6.03 o 
  -2  18   5      304.92      317.98     11.94 o 
  -1  18   5      248.31      286.14     11.55 o 
   0  18   5       46.03       53.60      5.24 o 
   1  18   5      148.21      136.50     15.76 o 
   2  18   5      316.81      327.50     16.15 o 
   3  18   5        1.10        1.63      2.40 o 
  -4  19   5      194.80      195.84      9.66 o 
  -3  19   5       19.96       17.60      2.87 o 
  -2  19   5     1354.81     1365.49     43.19 o 
  -1  19   5       17.23       28.35      3.97 o 
   0  19   5       23.70       25.33      8.13 o 
   1  19   5        0.91       -0.74      2.96 o 
   2  19   5       42.04       43.50      5.86 o 
   3  19   5        6.14        6.23      2.27 o 
  -4  20   5       64.67       58.09      4.34 o 
  -3  20   5      159.44      176.25      6.55 o 
  -2  20   5       36.08       35.61      3.75 o 
  -1  20   5       28.02       25.26      3.46 o 
   0  20   5      219.36      218.35      8.39 o 
   1  20   5      384.05      399.37     16.54 o 
   2  20   5        7.50        8.87      1.83 o 
   3  20   5       26.19       25.17      2.65 o 
  -3  21   5      739.37      676.12     11.10 o 
  -2  21   5        3.90        6.72      1.88 o 
  -1  21   5       15.92       13.51      2.91 o 
   0  21   5      832.35      906.67     23.47 o 
   1  21   5       25.27       22.85      4.07 o 
   2  21   5        2.91        4.58      1.95 o 
  -2  22   5       16.64       16.64      4.93 o 
  -1  22   5      148.10      158.69      8.59 o 
   0  22   5       53.05       54.92      5.24 o 
   1  22   5        2.02        1.51      1.64 o 
  -1  23   5      116.24      117.97      5.75 o 
   0  23   5      117.49      112.30      5.71 o 
  -6   0   6     1372.74     1390.47     33.81 o 
  -4   0   6      817.86      771.75     24.53 o 
  -2   0   6      104.74      162.15      5.34 o 
   0   0   6      358.11      452.71     75.19 o 
   2   0   6    10474.10    10959.27     86.94 o 
   4   0   6      888.32      970.67     32.19 o 
   6   0   6      383.75      393.45     12.09 o 
  -7   1   6       51.15       40.16      4.12 o 
  -6   1   6      885.99      905.63     15.94 o 
  -5   1   6     1543.46     1504.58     20.66 o 
  -4   1   6        8.27       10.55      2.44 o 
  -3   1   6     1150.66      948.63     17.85 o 
  -2   1   6     3071.12     3096.04     21.17 o 
  -1   1   6      454.64      462.66      8.63 o 
   0   1   6      436.67      424.13      7.21 o 
   1   1   6     1717.07     1819.73     30.46 o 
   2   1   6       57.02       52.37      4.64 o 
   3   1   6      757.86      800.51     13.53 o 
   4   1   6      273.98      282.83      9.58 o 
   5   1   6       95.97      116.00      7.22 o 
   6   1   6        1.34        2.54      1.23 o 
  -7   2   6      138.04      117.82      4.66 o 
  -6   2   6      170.80      171.34      6.71 o 
  -5   2   6      489.94      464.33     11.61 o 
  -4   2   6       97.24       85.56      8.54 o 
  -3   2   6        6.42        4.36      1.77 o 
  -2   2   6      488.07      448.18      9.93 o 
  -1   2   6     5818.86     5533.79     29.13 o 
   0   2   6       45.05       32.84      4.38 o 
   1   2   6     4625.21     4875.95     49.21 o 
   2   2   6       58.29       76.81      7.62 o 
   3   2   6        2.17        2.43      2.49 o 
   4   2   6      209.97      205.19      8.23 o 
   5   2   6      147.52      136.27      5.95 o 
   6   2   6       98.95       83.28      8.02 o 
  -7   3   6        1.44       -1.03      1.15 o 
  -6   3   6      456.72      444.24     10.54 o 
  -5   3   6     1714.02     1614.43     25.88 o 
  -4   3   6     1432.93     1364.17     33.31 o 
  -3   3   6      280.62      229.40      9.21 o 
  -2   3   6      258.05      235.78      7.57 o 
  -1   3   6      267.19      266.17      7.83 o 
   0   3   6      912.68      929.82     20.44 o 
   1   3   6      248.24      253.34      8.54 o 
   2   3   6     1378.60     1342.72     30.19 o 
   3   3   6      236.88      251.15      9.00 o 
   4   3   6     2182.65     2308.66     26.99 o 
   5   3   6      165.25      169.53      6.53 o 
   6   3   6       29.23       23.61      2.08 o 
  -7   4   6       29.47       26.50      2.42 o 
  -6   4   6        5.06        5.52      1.92 o 
  -5   4   6      126.74      138.41      7.78 o 
  -4   4   6      313.24      275.83      8.47 o 
  -3   4   6     2127.34     2033.51     32.29 o 
  -2   4   6     3914.59     3809.80     42.15 o 
  -1   4   6     4497.44     4469.08     46.87 o 
   0   4   6       55.98       48.60      5.64 o 
   1   4   6      511.18      566.82     18.86 o 
   2   4   6        2.32        5.63      2.17 o 
   3   4   6      930.64     1036.37     18.02 o 
   4   4   6       83.00       85.54      5.49 o 
   5   4   6      737.37      735.15     11.36 o 
   6   4   6       19.77       28.86      3.42 o 
  -7   5   6      250.22      220.03      9.57 o 
  -6   5   6      612.18      621.97     15.65 o 
  -5   5   6      205.84      198.84      9.23 o 
  -4   5   6      143.02      136.10      6.10 o 
  -3   5   6     3884.53     3641.68     45.68 o 
  -2   5   6       70.47       88.53      7.07 o 
  -1   5   6     2138.66     1982.17     32.95 o 
   0   5   6      455.46      506.44     10.24 o 
   1   5   6       22.45       10.73      2.23 o 
   2   5   6     1113.86     1114.13     20.70 o 
   3   5   6      726.76      764.94     21.26 o 
   4   5   6        0.64        2.89      2.25 o 
   5   5   6      287.46      311.36      7.24 o 
   6   5   6        5.37        5.27      1.76 o 
  -7   6   6       90.65       95.61      6.19 o 
  -6   6   6     1585.97     1628.77     50.61 o 
  -5   6   6        1.05        2.29      2.26 o 
  -4   6   6       48.38       43.89      3.69 o 
  -3   6   6      876.19      822.33     22.94 o 
  -2   6   6      600.16      566.66     18.22 o 
  -1   6   6      376.44      387.09     15.26 o 
   0   6   6       71.37       46.72      5.82 o 
   1   6   6      640.71      643.47     14.03 o 
   2   6   6     1407.34     1500.27     24.31 o 
   3   6   6      618.32      664.46     13.91 o 
   4   6   6       11.34        8.61      2.83 o 
   5   6   6      253.09      275.22      7.24 o 
  -7   7   6       49.67       48.59      4.28 o 
  -6   7   6        0.33        0.20      1.91 o 
  -5   7   6     1855.17     1845.28     40.39 o 
  -4   7   6      277.39      268.58      7.35 o 
  -3   7   6     2472.28     2112.19     38.42 o 
  -2   7   6     2159.45     2081.78     36.73 o 
  -1   7   6       32.89       44.92      5.70 o 
   0   7   6     1214.26     1333.61     30.40 o 
   1   7   6      109.01      101.98      5.78 o 
   2   7   6      420.43      448.80     13.51 o 
   3   7   6     1155.87     1130.12     22.82 o 
   4   7   6       71.12       93.27      5.62 o 
   5   7   6       21.66       18.63      2.69 o 
  -7   8   6      373.69      354.66     10.26 o 
  -6   8   6       19.74       23.44      3.48 o 
  -5   8   6      418.01      424.56     19.69 o 
  -4   8   6      348.03      343.72      8.47 o 
  -3   8   6       21.39       18.75      4.28 o 
  -2   8   6      350.73      326.64     15.32 o 
  -1   8   6     4346.40     4499.27     55.85 o 
   0   8   6      112.05      110.98      9.32 o 
   1   8   6     3240.67     3388.67     32.70 o 
   2   8   6     1347.89     1346.98     19.55 o 
   3   8   6       38.10       35.29      4.44 o 
   4   8   6      140.09      125.40      6.24 o 
   5   8   6       69.18       62.08      5.95 o 
  -6   9   6      363.61      365.73     11.16 o 
  -5   9   6      318.38      328.82     11.90 o 
  -4   9   6      157.17      156.37      8.66 o 
  -3   9   6       93.20       81.50      5.84 o 
  -2   9   6       63.12       71.03      7.83 o 
  -1   9   6        2.69        9.34      3.50 o 
   0   9   6      587.55      635.35     22.54 o 
   1   9   6      174.18      143.25     11.53 o 
   2   9   6     3499.99     3486.29     30.32 o 
   3   9   6       41.72       56.53      5.59 o 
   4   9   6     1054.01     1055.74     31.19 o 
   5   9   6      167.36      170.28      9.10 o 
  -6  10   6       51.65       45.61      6.01 o 
  -5  10   6       75.78       79.16      6.07 o 
  -4  10   6      814.07      844.13     19.99 o 
  -3  10   6      643.82      685.74     12.05 o 
  -2  10   6      762.46      783.69     25.69 o 
  -1  10   6     1965.40     1980.03     39.91 o 
   0  10   6      294.37      306.56     16.17 o 
   1  10   6        3.77       18.66      4.89 o 
   2  10   6      199.01      205.53      8.31 o 
   3  10   6       67.47       62.14      8.24 o 
   4  10   6      100.18       99.05      6.30 o 
   5  10   6      390.49      382.46     12.68 o 
  -6  11   6      253.62      272.54     12.40 o 
  -5  11   6        1.74        2.30      2.13 o 
  -4  11   6       53.11       59.18      5.76 o 
  -3  11   6     1662.14     1652.33     26.93 o 
  -2  11   6        8.25        8.00      3.74 o 
  -1  11   6     1687.04     1652.17     37.67 o 
   0  11   6     3290.38     3388.61     54.73 o 
   1  11   6       60.68       57.88      3.81 o 
   2  11   6      463.41      430.80     14.89 o 
   3  11   6        1.97       -0.86      2.82 o 
   4  11   6     1202.97     1250.18     20.13 o 
   5  11   6      191.56      190.57      8.25 o 
  -6  12   6       22.14       19.78      3.60 o 
  -5  12   6      455.64      477.57     19.25 o 
  -4  12   6      126.64      139.81     12.26 o 
  -3  12   6     1543.29     1522.08     30.90 o 
  -2  12   6      309.44      319.45      8.47 o 
  -1  12   6        0.48        1.12      1.43 o 
   0  12   6     2441.53     2512.29     23.71 o 
   1  12   6        0.26       -1.40      2.27 o 
   2  12   6        5.98        2.83      2.64 o 
   3  12   6     1024.82     1042.82     30.78 o 
   4  12   6       11.18       11.94      4.16 o 
   5  12   6      176.86      168.45      6.85 o 
  -6  13   6       67.25       69.63      5.12 o 
  -5  13   6      334.71      333.50     15.47 o 
  -4  13   6      106.87      116.62     11.30 o 
  -3  13   6      738.54      830.87     30.85 o 
  -2  13   6      389.19      410.89      9.83 o 
  -1  13   6        5.42        5.46      1.78 o 
   0  13   6      283.85      288.63      8.38 o 
   1  13   6       15.06       14.39      3.40 o 
   2  13   6      104.19      109.43      7.82 o 
   3  13   6       26.63       37.48      6.51 o 
   4  13   6      871.73      856.25     22.47 o 
  -5  14   6        4.98        3.37      2.84 o 
  -4  14   6       33.82       29.91      6.21 o 
  -3  14   6      364.65      408.48     13.60 o 
  -2  14   6      353.55      378.65     11.01 o 
  -1  14   6     1548.02     1546.44     22.41 o 
   0  14   6      193.40      192.81      9.94 o 
   1  14   6      567.02      558.24     16.72 o 
   2  14   6     2092.35     2145.02     32.10 o 
   3  14   6      402.22      392.90     17.95 o 
   4  14   6      225.08      210.37     10.45 o 
  -5  15   6       36.47       23.62      2.67 o 
  -4  15   6      109.48      121.43     10.74 o 
  -3  15   6        2.95        2.01      2.23 o 
  -2  15   6      128.67      103.87      6.07 o 
  -1  15   6        5.80        4.82      2.39 o 
   0  15   6      130.70      141.52      8.62 o 
   1  15   6     1759.53     1760.61     29.27 o 
   2  15   6      189.46      210.05     13.39 o 
   3  15   6      148.42      144.43     10.53 o 
   4  15   6        0.77        4.44      2.21 o 
  -5  16   6      109.97      105.30      6.96 o 
  -4  16   6     1050.55     1056.94     28.66 o 
  -3  16   6      113.60      120.86      7.30 o 
  -2  16   6       43.39       40.38      4.85 o 
  -1  16   6      298.98      280.21     11.77 o 
   0  16   6       12.16        7.29      2.99 o 
   1  16   6      931.50      982.41     21.44 o 
   2  16   6       38.41       43.10      4.80 o 
   3  16   6        1.05        3.79      3.20 o 
   4  16   6      207.18      213.51      8.02 o 
  -5  17   6      561.20      558.42     13.31 o 
  -4  17   6      258.10      281.86     13.72 o 
  -3  17   6      208.18      225.93      9.34 o 
  -2  17   6       67.55       66.10      5.80 o 
  -1  17   6        0.08        3.35      2.48 o 
   0  17   6      241.04      231.04     10.58 o 
   1  17   6      129.11      126.14      7.54 o 
   2  17   6       87.94       90.27      8.79 o 
   3  17   6       56.23       69.16      6.40 o 
  -4  18   6       18.33       23.29      4.10 o 
  -3  18   6       64.85       74.33      5.22 o 
  -2  18   6      344.20      340.15     11.76 o 
  -1  18   6       78.17       82.83      6.26 o 
   0  18   6      692.48      745.75     17.64 o 
   1  18   6      629.44      660.28     15.49 o 
   2  18   6       13.24        7.50      3.10 o 
   3  18   6       58.23       65.50      5.33 o 
  -4  19   6      553.08      593.98     15.17 o 
  -3  19   6      215.70      220.43      7.56 o 
  -2  19   6      453.49      459.45     12.57 o 
  -1  19   6      475.66      529.71     14.08 o 
   0  19   6      216.33      234.85      9.24 o 
   1  19   6      222.08      222.03     12.82 o 
   2  19   6       53.20       42.99      5.11 o 
   3  19   6      218.03      209.14      7.31 o 
  -3  20   6      926.55      848.75     57.56 o 
  -2  20   6       98.99      104.45      5.53 o 
  -1  20   6       89.28       92.54      5.54 o 
   0  20   6      185.52      201.56      7.62 o 
   1  20   6        3.08        0.14      2.49 o 
   2  20   6      580.52      584.31     14.81 o 
  -3  21   6        9.10        7.59      1.94 o 
  -2  21   6        1.09       -0.48      2.15 o 
  -1  21   6      365.05      375.35     15.76 o 
   0  21   6        8.82        8.88      3.08 o 
   1  21   6       50.98       51.57      4.93 o 
  -1  22   6      404.30      411.59     11.68 o 
   0  22   6      107.75      108.84      6.30 o 
  -7   0   7        0.72        1.50      1.43 o 
  -5   0   7       88.06      100.61     10.26 o 
  -3   0   7     2704.25     2617.96     44.16 o 
  -1   0   7        8.66       13.95      2.04 o 
   3   0   7     6734.14     6942.83     85.50 o 
   5   0   7      978.48     1044.98     27.24 o 
  -7   1   7       96.21       94.43      4.32 o 
  -6   1   7      279.97      297.03     11.02 o 
  -5   1   7     1044.31     1063.72     20.84 o 
  -4   1   7       32.12       25.28      2.10 o 
  -3   1   7      584.36      571.17     14.79 o 
  -2   1   7       33.18       24.30      3.13 o 
  -1   1   7       25.81       30.41      1.99 o 
   0   1   7      683.14      592.64      8.12 o 
   2   1   7     1671.50     1773.89     36.99 o 
   3   1   7     2262.82     2297.04     34.86 o 
   4   1   7      715.19      738.39     19.76 o 
   5   1   7      111.53      102.86      6.33 o 
  -7   2   7      228.52      231.05      9.52 o 
  -6   2   7       46.37       39.69      3.77 o 
  -5   2   7      484.24      474.12     10.10 o 
  -4   2   7       65.76       60.08      3.67 o 
  -3   2   7      477.14      419.81     12.75 o 
  -2   2   7     1531.18     1430.79     16.04 o 
  -1   2   7     1125.61     1156.98     19.69 o 
   0   2   7     3497.38     3516.71     25.29 o 
   1   2   7      241.16      224.00      8.69 o 
   2   2   7        1.36        0.38      2.39 o 
   3   2   7      398.15      413.09     14.45 o 
   4   2   7       55.59       59.14      6.08 o 
   5   2   7      331.11      338.81     10.95 o 
  -7   3   7        8.67        8.64      2.48 o 
  -6   3   7      164.77      163.24      6.36 o 
  -5   3   7     1139.07     1148.76     16.29 o 
  -4   3   7      153.55      155.24      5.66 o 
  -3   3   7     1457.27     1453.90     33.94 o 
  -2   3   7      391.64      409.10     14.88 o 
  -1   3   7      217.94      254.18     11.68 o 
   0   3   7       50.93       66.15      6.72 o 
   1   3   7       26.23       25.92      3.21 o 
   2   3   7      610.97      640.44     16.46 o 
   3   3   7     1197.27     1211.15     25.26 o 
   4   3   7        9.83        8.79      3.27 o 
   5   3   7     1433.49     1472.91     17.45 o 
  -7   4   7        2.36        0.73      1.66 o 
  -6   4   7      115.76      113.92      5.33 o 
  -5   4   7        5.71        9.94      1.94 o 
  -4   4   7        1.17        0.52      1.33 o 
  -2   4   7     3810.24     3281.01     41.80 o 
  -1   4   7       74.11       84.47      7.13 o 
   0   4   7       96.86       80.36      7.61 o 
   1   4   7       28.94       30.87      3.58 o 
   2   4   7      360.61      368.84     10.46 o 
   3   4   7       34.31       37.30      4.96 o 
   4   4   7       36.73       31.15      4.65 o 
   5   4   7       73.04       69.98      3.92 o 
  -7   5   7       22.81       25.14      3.35 o 
  -6   5   7      558.76      559.42     11.22 o 
  -5   5   7      763.19      724.40     14.64 o 
  -4   5   7      329.32      357.24     10.12 o 
  -3   5   7      375.58      368.71     14.90 o 
  -2   5   7       10.47       18.31      3.83 o 
  -1   5   7      236.43      237.35     12.29 o 
   0   5   7       69.35       64.55      7.02 o 
   1   5   7       28.12       44.30      5.75 o 
   2   5   7     2376.33     2634.90     29.32 o 
   3   5   7       40.66       28.91      6.50 o 
   4   5   7       73.28       82.06      5.12 o 
   5   5   7       23.13       23.29      4.24 o 
  -7   6   7      129.93      133.96      6.80 o 
  -6   6   7        0.73        0.90      2.83 o 
  -5   6   7        3.46        4.43      2.34 o 
  -4   6   7      924.87      862.20     19.05 o 
  -3   6   7      846.82      770.74     22.66 o 
  -2   6   7      380.48      374.01     15.57 o 
  -1   6   7       22.11       12.87      3.46 o 
   0   6   7      628.79      615.62     21.60 o 
   1   6   7        7.76        7.46      2.34 o 
   2   6   7      110.55      106.86      4.99 o 
   3   6   7      643.25      623.16     16.44 o 
   4   6   7      337.31      356.38     10.07 o 
   5   6   7     1057.62     1045.60     14.61 o 
  -7   7   7       42.88       46.46      3.86 o 
  -6   7   7       18.82       14.64      2.81 o 
  -5   7   7        3.20        1.49      2.10 o 
  -4   7   7        9.38       10.74      2.68 o 
  -3   7   7      315.78      321.53      8.03 o 
  -2   7   7      434.22      442.13     17.68 o 
  -1   7   7       18.29       21.98      4.44 o 
   0   7   7     7078.85     7425.18     76.57 o 
   1   7   7       42.91       43.69      6.82 o 
   2   7   7       77.87       68.71      4.08 o 
   3   7   7       29.57       59.78     12.67 o 
   4   7   7       56.57       48.72      3.94 o 
   5   7   7        6.17        4.90      1.86 o 
  -6   8   7      834.03      860.08     24.58 o 
  -5   8   7      231.60      239.98      9.78 o 
  -4   8   7      189.44      183.66      7.39 o 
  -3   8   7      606.88      558.96     12.38 o 
  -2   8   7        0.77        6.13      2.88 o 
  -1   8   7        6.97       -0.97      2.58 o 
   0   8   7     2243.46     2246.02     43.31 o 
   1   8   7      844.43      909.13     28.92 o 
   2   8   7     1045.62      994.24     23.60 o 
   3   8   7        2.82        2.71      5.56 o 
   4   8   7      208.46      215.49      7.49 o 
   5   8   7      787.71      732.27     14.67 o 
  -6   9   7       74.03       78.39      7.49 o 
  -5   9   7     1242.22     1319.80     33.39 o 
  -4   9   7       99.25      102.41      5.69 o 
  -3   9   7       33.29       40.46      3.19 o 
  -2   9   7     2364.29     2323.20     43.77 o 
  -1   9   7      117.20      114.10     10.08 o 
   0   9   7     1000.72     1028.08     30.05 o 
   1   9   7       11.18        4.21      1.75 o 
   2   9   7      219.22      214.30     10.31 o 
   3   9   7      504.96      474.16     14.43 o 
   4   9   7      208.40      206.28      8.50 o 
   5   9   7      377.96      329.43      9.02 o 
  -6  10   7       62.16       61.26      6.21 o 
  -5  10   7       39.83       48.81      6.34 o 
  -4  10   7        0.43       -1.00      3.33 o 
  -3  10   7      102.75      114.79      6.04 o 
  -2  10   7     5045.20     5227.64     56.77 o 
  -1  10   7      394.14      400.72     13.51 o 
   0  10   7     1592.19     1604.25     21.81 o 
   1  10   7       12.75       13.53      2.13 o 
   2  10   7       40.24       41.28      4.99 o 
   3  10   7        7.48        5.33      3.60 o 
   4  10   7        0.32        0.19      1.55 o 
  -6  11   7        2.07        0.18      2.05 o 
  -5  11   7      147.09      146.72     10.20 o 
  -4  11   7       70.55       77.97      9.09 o 
  -3  11   7      213.12      203.92     10.00 o 
  -2  11   7       19.11       22.86      3.27 o 
  -1  11   7      127.19      125.85      5.40 o 
   0  11   7      161.37      168.56      6.40 o 
   1  11   7       96.37       88.98      6.61 o 
   2  11   7      888.62      908.99     20.95 o 
   3  11   7      741.21      734.68     24.38 o 
   4  11   7      715.76      701.53     28.23 o 
  -6  12   7       26.12       24.04      3.39 o 
  -5  12   7      288.38      295.91      9.89 o 
  -4  12   7        2.00        1.80      3.28 o 
  -3  12   7       97.46      110.58      7.56 o 
  -2  12   7      444.57      504.11     12.87 o 
  -1  12   7       47.72       48.14      3.62 o 
   0  12   7        0.96        2.89      1.67 o 
   1  12   7      188.50      194.89     10.05 o 
   2  12   7        1.95        2.11      3.44 o 
   3  12   7      301.99      305.06     15.53 o 
   4  12   7      312.09      284.08     11.71 o 
  -6  13   7      175.40      154.06      6.22 o 
  -5  13   7        0.83       -0.32      1.64 o 
  -4  13   7       76.20       81.39      9.15 o 
  -3  13   7     1083.97     1072.31     22.46 o 
  -2  13   7       74.23       85.40      6.94 o 
  -1  13   7       29.18       25.17      3.29 o 
   0  13   7      137.00      148.54      7.23 o 
   1  13   7       40.81       36.28      4.80 o 
   2  13   7     1102.29     1058.07     22.10 o 
   3  13   7      159.05      160.95     10.99 o 
   4  13   7        1.24        2.21      1.77 o 
  -5  14   7      117.42      120.39      5.47 o 
  -4  14   7       95.96      115.97     10.42 o 
  -3  14   7      481.74      502.24     15.14 o 
  -2  14   7      971.19     1012.97     17.73 o 
  -1  14   7      327.26      347.71     10.78 o 
   0  14   7      137.69      139.70      8.60 o 
   1  14   7       40.12       42.45      5.06 o 
   2  14   7      272.34      284.60     11.23 o 
   3  14   7     1029.07     1046.57     17.73 o 
   4  14   7       43.70       47.40      4.13 o 
  -5  15   7      935.27      953.82     20.14 o 
  -4  15   7      299.90      308.52     15.62 o 
  -3  15   7       43.26       35.49      4.38 o 
  -2  15   7       28.84       30.77      3.55 o 
  -1  15   7      104.18      109.88      6.23 o 
   0  15   7       85.65       89.76      6.97 o 
   1  15   7     2742.03     2841.81     42.73 o 
   2  15   7       30.91       25.31      3.63 o 
   3  15   7      768.31      782.91     20.92 o 
  -5  16   7      104.36       91.66      5.63 o 
  -4  16   7       16.98       12.17      3.88 o 
  -3  16   7      384.39      368.68     18.22 o 
  -2  16   7      152.24      191.96      9.31 o 
  -1  16   7     1199.52     1259.69     24.14 o 
   0  16   7     1093.69     1094.24     22.58 o 
   1  16   7        2.15       -0.21      2.34 o 
   2  16   7       23.98       27.51      3.37 o 
   3  16   7        0.21       -1.40      1.98 o 
  -4  17   7       16.75       27.63      4.46 o 
  -3  17   7      443.81      473.29     19.43 o 
  -2  17   7      612.48      647.28     15.95 o 
  -1  17   7        2.20        4.16      2.67 o 
   0  17   7      843.11      884.37     19.46 o 
   1  17   7      338.35      329.33     11.35 o 
   2  17   7       18.47       15.17      3.74 o 
   3  17   7      238.31      224.73      8.79 o 
  -4  18   7      448.14      512.70     14.92 o 
  -3  18   7      508.97      565.91     19.36 o 
  -2  18   7       68.45       82.77      5.59 o 
  -1  18   7       16.60       16.45      3.13 o 
   0  18   7        2.71        4.94      3.63 o 
   1  18   7       13.90       13.63      2.63 o 
   2  18   7      198.01      192.79      9.81 o 
  -4  19   7       61.23       61.27      4.37 o 
  -3  19   7       73.87       68.02      6.29 o 
  -2  19   7      165.03      174.52      8.66 o 
  -1  19   7     1134.87     1190.78     19.47 o 
   0  19   7      185.68      181.10      7.90 o 
   1  19   7       76.52       64.00      4.03 o 
   2  19   7     1515.49     1541.27     23.23 o 
  -3  20   7       78.67       88.58      5.89 o 
  -2  20   7      456.76      465.75      9.90 o 
  -1  20   7        8.26        6.48      2.18 o 
   0  20   7       20.13       22.24      2.60 o 
   1  20   7      212.97      215.00      9.38 o 
  -2  21   7      116.07      115.64      6.06 o 
  -1  21   7        8.94        9.95      3.02 o 
   0  21   7      186.70      135.03      6.19 o 
   1  21   7       66.54       60.72      3.94 o 
  -6   0   8      349.56      346.63     16.36 o 
  -4   0   8       27.80       23.87      3.07 o 
  -2   0   8     5686.48     5442.86     62.04 o 
   0   0   8     6851.73     7268.57     66.94 o 
   2   0   8      105.41      137.41     11.86 o 
   4   0   8      255.71      259.86     16.01 o 
  -7   1   8      696.30      641.70     33.71 o 
  -6   1   8      567.46      569.44     14.73 o 
  -5   1   8      287.11      285.15      8.09 o 
  -4   1   8      111.19      103.71      4.12 o 
  -3   1   8      501.58      502.94     14.51 o 
  -2   1   8     1591.91     1502.03     23.13 o 
  -1   1   8      163.23      140.85      6.52 o 
   0   1   8      152.63      184.44      7.67 o 
   1   1   8     4255.44     4349.61     59.19 o 
   2   1   8      726.37      770.29     19.36 o 
   3   1   8      155.51      166.27      9.80 o 
   4   1   8       73.64       74.46      6.39 o 
   5   1   8      231.84      208.68      5.95 o 
  -7   2   8        1.61        3.21      1.51 o 
  -6   2   8       20.22       18.29      5.29 o 
  -5   2   8       20.79       19.76      2.40 o 
  -4   2   8     2059.47     1985.84     20.04 o 
  -3   2   8      192.24      192.67      9.21 o 
  -2   2   8     1331.91     1345.70     22.01 o 
  -1   2   8      107.07       93.64      4.37 o 
   0   2   8     1034.77     1140.44     18.73 o 
   1   2   8      113.37      126.52     10.52 o 
   2   2   8      980.83     1068.74     26.16 o 
   3   2   8      358.15      389.09     14.74 o 
   4   2   8      476.08      490.02     15.29 o 
   5   2   8      889.09      877.95     15.14 o 
  -7   3   8       48.95       55.42      4.50 o 
  -6   3   8       51.87       50.48      4.63 o 
  -5   3   8        1.78        2.14      1.76 o 
  -4   3   8      713.48      698.77     11.01 o 
  -3   3   8      264.68      291.81     16.01 o 
  -2   3   8        3.50        2.37      1.56 o 
  -1   3   8      189.52      193.40     10.36 o 
   0   3   8      559.05      463.40     18.43 o 
   1   3   8        1.92       -0.71      2.77 o 
   2   3   8      276.19      291.34      9.49 o 
   3   3   8      282.32      289.25     12.67 o 
   4   3   8      989.07      999.76     21.49 o 
   5   3   8       19.95       18.60      1.90 o 
  -7   4   8        1.75        3.94      1.74 o 
  -6   4   8       90.59       95.91      6.00 o 
  -5   4   8      194.10      204.79      6.84 o 
  -4   4   8      280.25      285.97      7.14 o 
  -3   4   8       12.60       11.27      2.30 o 
  -2   4   8      538.54      501.04     17.12 o 
  -1   4   8      825.47      800.27     22.95 o 
   0   4   8        0.33       10.61      3.68 o 
   1   4   8      582.19      608.55     23.57 o 
   2   4   8      580.34      605.68     11.98 o 
   3   4   8     1959.00     1961.17     32.12 o 
   4   4   8      998.80     1029.73     21.42 o 
   5   4   8       26.40       25.06      3.72 o 
  -7   5   8      167.29      166.55      7.15 o 
  -6   5   8      715.93      768.58     15.83 o 
  -5   5   8      630.26      598.11     11.49 o 
  -4   5   8      471.41      471.79     10.30 o 
  -3   5   8     2429.12     2441.68     22.85 o 
  -2   5   8      186.70      187.83     11.06 o 
  -1   5   8       22.48       27.78      4.83 o 
   0   5   8      604.16      587.96     21.78 o 
   1   5   8     3202.52     3381.15     55.99 o 
   2   5   8     1039.18     1034.61     23.75 o 
   3   5   8     1598.45     1645.31     40.19 o 
   4   5   8        7.65        6.28      2.78 o 
   5   5   8       11.39       11.30      2.64 o 
  -7   6   8       17.84       17.76      2.47 o 
  -6   6   8      559.00      580.21     14.63 o 
  -5   6   8      877.06      865.85     15.74 o 
  -4   6   8      544.13      511.11     14.31 o 
  -3   6   8     2233.89     2156.23     24.78 o 
  -2   6   8     1452.37     1374.53     30.97 o 
  -1   6   8       45.61       52.87      6.67 o 
   0   6   8      506.64      548.05     21.55 o 
   1   6   8      705.33      689.19     39.77 o 
   2   6   8        3.06        9.85      2.94 o 
   3   6   8       81.13       92.08      7.24 o 
   4   6   8      275.45      280.04     10.74 o 
   5   6   8      403.49      368.81     10.59 o 
  -6   7   8      147.47      135.77      6.31 o 
  -5   7   8        0.21        1.36      2.41 o 
  -4   7   8      334.54      342.93     12.67 o 
  -3   7   8        3.81        0.49      1.86 o 
  -2   7   8      103.73       90.13      8.46 o 
  -1   7   8     1951.16     1934.09     39.35 o 
   0   7   8        1.40        5.85      3.51 o 
   1   7   8     4333.58     4412.21    148.97 o 
   2   7   8       23.60       29.02      4.22 o 
   3   7   8       58.09       52.79      5.39 o 
   4   7   8        7.11        7.02      2.47 o 
  -6   8   8       89.63       91.07     11.28 o 
  -5   8   8      117.29      118.28      7.14 o 
  -4   8   8      215.16      218.67     10.13 o 
  -3   8   8      898.96      858.90     13.22 o 
  -2   8   8      293.19      301.32      8.02 o 
  -1   8   8       90.84       79.64      8.39 o 
   0   8   8      324.01      339.63     10.57 o 
   1   8   8      261.50      266.50     11.80 o 
   2   8   8      584.25      604.58     26.20 o 
   3   8   8      272.79      274.02     10.20 o 
   4   8   8        0.44       -0.74      5.74 o 
  -6   9   8      770.57      757.77     57.11 o 
  -5   9   8        2.83        4.30      2.99 o 
  -4   9   8      777.95      757.41     12.60 o 
  -3   9   8        0.39        2.56      1.77 o 
  -2   9   8      106.63      114.13      4.69 o 
  -1   9   8     2837.36     2911.97     25.70 o 
   0   9   8      748.54      695.60     12.20 o 
   1   9   8      103.15      105.58      6.02 o 
   2   9   8      562.99      506.26     23.90 o 
   3   9   8      575.56      554.83     14.21 o 
   4   9   8      236.80      221.55     15.87 o 
  -6  10   8      138.31      123.83     13.30 o 
  -5  10   8      410.46      413.70     17.63 o 
  -4  10   8      271.93      277.21      8.74 o 
  -3  10   8      181.58      194.45      9.67 o 
  -2  10   8      244.26      220.31      6.53 o 
  -1  10   8     1797.59     1800.07     20.73 o 
   0  10   8      530.34      530.31      9.87 o 
   1  10   8      355.36      336.59     12.73 o 
   2  10   8      128.62      127.59      7.78 o 
   3  10   8       97.72      111.37      8.79 o 
   4  10   8      173.22      160.50      9.77 o 
  -6  11   8        0.22        0.08      1.12 o 
  -5  11   8      639.01      634.47     13.66 o 
  -4  11   8      131.20      138.00      6.13 o 
  -3  11   8      265.06      283.76     11.78 o 
  -2  11   8      115.84      121.72      6.36 o 
  -1  11   8       21.40       19.30      2.65 o 
   0  11   8      342.71      314.79      8.64 o 
   1  11   8      543.97      541.88     16.78 o 
   2  11   8       87.59       78.03      6.26 o 
   3  11   8     1681.39     1677.87     24.15 o 
   4  11   8      196.52      183.75      5.72 o 
  -6  12   8       36.05       36.38      3.18 o 
  -5  12   8        0.14        0.54      2.32 o 
  -4  12   8     1304.95     1391.55     18.06 o 
  -3  12   8      145.55      154.35      8.90 o 
  -2  12   8     1949.44     1934.03     24.67 o 
  -1  12   8       26.97       23.63      3.19 o 
   0  12   8       45.00       48.70      4.29 o 
   1  12   8      195.44      205.07     25.22 o 
   2  12   8      331.92      331.91     12.10 o 
   3  12   8        3.78        8.12      2.31 o 
   4  12   8      889.97      726.43     12.90 o 
  -5  13   8      202.32      216.84      6.97 o 
  -4  13   8       10.98        4.67      3.51 o 
  -3  13   8      126.01      109.03      7.47 o 
  -2  13   8     2121.15     2168.44     48.23 o 
  -1  13   8      253.05      285.38      9.71 o 
   0  13   8       26.86       27.36      3.47 o 
   1  13   8     2150.97     2172.13     32.84 o 
   2  13   8      140.46      151.55      8.07 o 
   3  13   8       41.92       41.56      3.64 o 
  -5  14   8        1.42        3.02      1.86 o 
  -4  14   8        3.02        2.68      3.04 o 
  -3  14   8       17.06       15.51      3.39 o 
  -2  14   8      462.58      478.44     15.57 o 
  -1  14   8      111.56      109.00      6.18 o 
   0  14   8      137.88      145.50      8.52 o 
   1  14   8       35.89       40.55      6.96 o 
   2  14   8      130.63      149.09      7.51 o 
   3  14   8      357.68      331.72      9.35 o 
  -5  15   8        1.30        3.56      1.73 o 
  -4  15   8        4.00        2.24      2.72 o 
  -3  15   8      118.76      137.39      8.41 o 
  -2  15   8      869.68      939.44     21.18 o 
  -1  15   8       20.39       13.97      2.64 o 
   0  15   8       63.08       73.30      6.18 o 
   1  15   8       27.73       21.44      5.31 o 
   2  15   8      249.31      279.51     15.83 o 
   3  15   8      295.36      270.58     18.03 o 
  -5  16   8       49.62       52.55      3.90 o 
  -4  16   8        4.04        1.53      2.37 o 
  -3  16   8       30.89       28.07      5.35 o 
  -2  16   8      241.81      249.26      9.69 o 
  -1  16   8       47.02       55.21      5.20 o 
   0  16   8     1384.75     1449.78     24.59 o 
   1  16   8       57.15       59.02      7.05 o 
   2  16   8      131.46      133.18      8.42 o 
   3  16   8      700.16      593.92     11.47 o 
  -4  17   8       64.72       67.92      5.75 o 
  -3  17   8      183.51      207.15     12.03 o 
  -2  17   8        0.13       -0.33      1.83 o 
  -1  17   8     1336.83     1401.59     22.76 o 
   0  17   8      574.51      609.36     15.13 o 
   1  17   8       53.88       53.97      8.70 o 
   2  17   8      212.80      218.62      9.48 o 
  -4  18   8     1030.89      976.55     17.34 o 
  -3  18   8        0.61        2.51      2.51 o 
  -2  18   8      421.98      445.10     10.87 o 
  -1  18   8      331.05      370.85     10.84 o 
   0  18   8       45.66       42.75      8.38 o 
   1  18   8      205.99      195.68      6.90 o 
   2  18   8      162.61      146.47      6.45 o 
  -3  19   8       31.37       35.44      4.10 o 
  -2  19   8        9.74       12.70      1.98 o 
  -1  19   8       94.16       87.27      8.43 o 
   0  19   8        2.46        1.10      2.03 o 
   1  19   8       24.74       22.76      2.16 o 
  -2  20   8      254.67      270.30     10.07 o 
  -1  20   8        0.29        0.59      2.46 o 
   0  20   8       13.40       12.78      1.76 o 
   1  20   8      269.42      188.82      7.38 o 
  -5   0   9        6.04        6.75      2.62 o 
  -3   0   9      408.49      406.64      9.49 o 
  -1   0   9      466.31      461.05     17.23 o 
   1   0   9      121.35      112.86      7.13 o 
   3   0   9      761.43      823.51     29.41 o 
   5   0   9      312.60      293.38      9.94 o 
  -7   1   9       68.49       60.05      4.04 o 
  -6   1   9      401.02      409.82     12.00 o 
  -5   1   9      245.45      251.39      7.63 o 
  -4   1   9       23.82       30.25      3.11 o 
  -3   1   9        4.41        3.16      1.64 o 
  -2   1   9       59.86       49.10      6.94 o 
  -1   1   9      717.62      644.55     14.46 o 
   0   1   9       77.96       98.17      5.98 o 
   1   1   9        6.27        5.26      1.75 o 
   2   1   9      465.00      474.21     15.79 o 
   3   1   9      422.32      434.24     15.20 o 
   4   1   9      962.75      916.15     19.04 o 
   5   1   9      279.73      265.89      6.63 o 
  -7   2   9       51.11       48.34      3.69 o 
  -6   2   9       15.71       19.25      5.15 o 
  -5   2   9       44.90       53.62      4.40 o 
  -4   2   9     1814.84     1742.47     20.62 o 
  -3   2   9     1743.79     1759.17     14.88 o 
  -2   2   9      454.07      401.26     12.63 o 
  -1   2   9        8.85        6.85      3.50 o 
   0   2   9        6.37        6.06      3.21 o 
   1   2   9      372.92      368.60      9.08 o 
   2   2   9       11.77       10.42      4.29 o 
   3   2   9       12.18       17.11      3.88 o 
   4   2   9      672.48      755.57     17.11 o 
   5   2   9      501.48      484.93     12.07 o 
  -7   3   9      492.64      420.79     10.28 o 
  -6   3   9       27.71       33.21      3.73 o 
  -5   3   9       30.36       41.74      3.89 o 
  -4   3   9      759.02      742.94     11.97 o 
  -3   3   9      151.76      148.83      4.79 o 
  -2   3   9       79.05       74.35      7.94 o 
  -1   3   9     1469.10     1490.81     24.58 o 
   0   3   9      503.26      524.33     20.49 o 
   1   3   9     3721.90     3843.77     63.72 o 
   2   3   9       97.26      102.71     10.24 o 
   3   3   9      688.39      695.38     18.84 o 
   4   3   9      103.15      102.23      6.49 o 
   5   3   9        0.80        1.91      1.37 o 
  -6   4   9     2377.29     2414.94     21.34 o 
  -5   4   9      348.51      338.35     10.20 o 
  -4   4   9      932.39      882.23     15.28 o 
  -3   4   9     1304.06     1309.39     15.21 o 
  -2   4   9        2.68        0.52      1.38 o 
  -1   4   9      783.19      867.47     17.50 o 
   0   4   9      305.73      341.01     12.11 o 
   1   4   9      128.71      134.61      6.72 o 
   2   4   9     3886.84     3769.28     58.12 o 
   3   4   9      101.88       98.31      7.37 o 
   4   4   9      703.10      739.32     16.22 o 
  -6   5   9      199.29      221.40      6.41 o 
  -5   5   9       93.66       92.50      5.44 o 
  -4   5   9       40.68       45.68      4.14 o 
  -3   5   9     1987.02     2049.25     21.71 o 
  -2   5   9       91.35       77.50      4.29 o 
  -1   5   9     1648.44     1694.94     39.09 o 
   0   5   9      464.40      483.35     10.33 o 
   1   5   9      696.34      693.50     15.10 o 
   2   5   9       43.22       53.83      7.71 o 
   3   5   9      292.82      303.77     12.12 o 
   4   5   9       40.01       48.62      4.40 o 
  -6   6   9      108.53      117.00      8.68 o 
  -5   6   9      106.97      105.33      5.73 o 
  -4   6   9       72.07       69.82      4.95 o 
  -3   6   9     2491.70     2478.32     24.01 o 
  -2   6   9       16.92       16.60      2.20 o 
  -1   6   9      294.82      292.86      8.01 o 
   0   6   9      213.42      201.34      6.72 o 
   1   6   9       82.35       76.86      6.68 o 
   2   6   9      345.79      364.93     10.72 o 
   3   6   9      442.53      439.96     14.25 o 
   4   6   9      122.49      121.56      6.31 o 
  -6   7   9      381.29      390.28     19.03 o 
  -5   7   9      146.03      145.89      7.98 o 
  -4   7   9      418.26      428.94     14.16 o 
  -3   7   9      568.05      591.20     13.61 o 
  -2   7   9      402.15      387.69      9.21 o 
  -1   7   9     1478.13     1497.58     21.15 o 
   0   7   9      143.29      127.87      5.49 o 
   1   7   9      379.58      368.53     20.17 o 
   2   7   9      252.30      230.11     10.93 o 
   3   7   9        3.70        2.44      2.22 o 
   4   7   9      200.16      211.05     11.20 o 
  -6   8   9      332.58      300.08     26.37 o 
  -5   8   9       12.26       12.72      2.76 o 
  -4   8   9     1030.43      995.25     20.68 o 
  -3   8   9      339.88      344.27     12.81 o 
  -2   8   9     1873.88     1868.02     20.61 o 
  -1   8   9      468.30      465.81     11.65 o 
   0   8   9      422.11      445.19     10.27 o 
   1   8   9        6.58       14.74      5.21 o 
   2   8   9      496.13      450.59     22.69 o 
   3   8   9       11.25       11.66      2.87 o 
   4   8   9     1139.19     1083.98     23.16 o 
  -6   9   9       17.67       15.27      2.14 o 
  -5   9   9       16.94       19.82      3.21 o 
  -4   9   9       30.59       32.24      4.46 o 
  -3   9   9      594.33      603.46     14.08 o 
  -2   9   9       22.93       25.00      2.93 o 
  -1   9   9     1936.66     1949.37     28.44 o 
   0   9   9       83.87       78.70      5.58 o 
   1   9   9      591.98      579.79     25.49 o 
   2   9   9      197.55      202.66     15.22 o 
   3   9   9       31.74       35.55      6.30 o 
   4   9   9      333.48      311.08     11.35 o 
  -6  10   9      716.47      618.55     65.13 o 
  -5  10   9       89.15       99.28      8.02 o 
  -4  10   9      497.86      555.90     11.72 o 
  -3  10   9      595.17      635.85     17.31 o 
  -2  10   9       61.07       53.83      3.95 o 
  -1  10   9     1866.30     1913.52     25.86 o 
   0  10   9       79.42       94.55      5.13 o 
   1  10   9       80.25       86.10     10.22 o 
   2  10   9     1174.64     1283.85     36.68 o 
   3  10   9        2.92        7.31      3.83 o 
   4  10   9      796.48      721.02     14.78 o 
  -5  11   9       93.28      110.39      7.63 o 
  -4  11   9      302.12      291.22     10.43 o 
  -3  11   9      503.99      498.57     15.28 o 
  -2  11   9      358.02      345.66     10.65 o 
  -1  11   9      624.16      647.21     15.06 o 
   0  11   9       97.76       97.59      6.80 o 
   1  11   9     1144.10     1156.44     35.15 o 
   2  11   9       24.86       21.85      5.81 o 
   3  11   9       11.10       12.95      3.85 o 
  -5  12   9       36.52       42.69      3.68 o 
  -4  12   9       14.88       26.84      5.25 o 
  -3  12   9     1397.17     1451.12     47.29 o 
  -2  12   9        3.84        3.25      2.35 o 
  -1  12   9       17.51       13.21      3.55 o 
   0  12   9      697.28      699.21     14.90 o 
   1  12   9      417.85      436.32     21.33 o 
   2  12   9       18.39       17.50      5.13 o 
   3  12   9      128.56      135.56      8.87 o 
  -5  13   9      854.64      865.22     20.59 o 
  -4  13   9       84.41       86.21      5.27 o 
  -3  13   9      129.05      128.29      7.80 o 
  -2  13   9      230.50      254.55      8.88 o 
  -1  13   9        0.75        2.00      2.91 o 
   0  13   9      180.59      193.22      7.87 o 
   1  13   9     1091.23     1100.15     20.53 o 
   2  13   9      466.09      480.88     15.45 o 
   3  13   9      578.77      567.19     15.51 o 
  -5  14   9        3.80        2.91      1.89 o 
  -4  14   9      148.44      159.68      9.80 o 
  -3  14   9      127.87      140.78      9.77 o 
  -2  14   9      263.18      284.96      9.07 o 
  -1  14   9       70.74       73.59      4.96 o 
   0  14   9       81.95       82.97      6.36 o 
   1  14   9       92.90       96.77      6.09 o 
   2  14   9      175.64      175.76      8.82 o 
   3  14   9      997.05      916.47     15.83 o 
  -5  15   9      196.19      196.77      7.47 o 
  -4  15   9       31.55       35.15      4.62 o 
  -3  15   9      371.81      405.39     12.03 o 
  -2  15   9        0.91        0.96      2.37 o 
  -1  15   9     2299.83     2387.06     29.85 o 
   0  15   9        3.60        2.65      3.44 o 
   1  15   9      220.24      233.37      8.66 o 
   2  15   9      426.53      407.60      9.36 o 
  -4  16   9      490.40      512.31     14.33 o 
  -3  16   9       60.74       75.28      7.34 o 
  -2  16   9       31.19       30.78      5.64 o 
  -1  16   9       20.26       23.12      2.67 o 
   0  16   9        0.15        1.23      2.99 o 
   1  16   9       48.33       41.80      4.15 o 
   2  16   9       64.94       55.82      3.75 o 
  -4  17   9      119.06      115.32      4.26 o 
  -3  17   9       26.11       25.08      4.21 o 
  -2  17   9       22.97       25.30      4.84 o 
  -1  17   9      222.92      224.23     10.80 o 
   0  17   9      600.05      599.75     19.80 o 
   1  17   9      153.24      160.60      7.59 o 
   2  17   9      152.26      112.53      6.06 o 
  -3  18   9      256.30      281.00     10.70 o 
  -2  18   9      694.43      777.19     20.24 o 
  -1  18   9        3.12        3.87      3.85 o 
   0  18   9      519.24      526.40     10.44 o 
   1  18   9      102.71       84.99      6.23 o 
  -3  19   9       20.98       12.85      2.09 o 
  -2  19   9        2.19        2.86      1.94 o 
  -1  19   9      146.81      155.12      8.26 o 
   0  19   9      149.35      122.96     11.11 o 
   1  19   9      101.55       80.16      4.72 o 
  -6   0  10        3.50        4.18      2.72 o 
  -4   0  10      675.14      722.76     19.02 o 
  -2   0  10        5.97        6.62      1.71 o 
   0   0  10      545.70      590.14     23.52 o 
   2   0  10      126.20      109.82     10.99 o 
   4   0  10     3962.13     3729.74     45.99 o 
  -6   1  10       47.85       45.65      4.03 o 
  -5   1  10       45.54       45.67      3.99 o 
  -4   1  10      397.37      391.77      8.77 o 
  -3   1  10     1249.25     1222.15     13.98 o 
  -2   1  10      809.48      795.38     14.24 o 
  -1   1  10        3.74        5.60      2.13 o 
   0   1  10      758.46      784.88     19.14 o 
   1   1  10      266.34      258.65      8.76 o 
   2   1  10      202.41      206.29     10.34 o 
   3   1  10       50.64       54.86      5.42 o 
   4   1  10       55.57       58.26      7.45 o 
  -6   2  10      529.09      596.97     13.31 o 
  -5   2  10       76.72       92.12      5.38 o 
  -4   2  10       92.17       99.82      4.58 o 
  -3   2  10      346.94      354.16      7.61 o 
  -2   2  10       49.38       51.18      2.71 o 
  -1   2  10      229.18      266.11      8.98 o 
   0   2  10     1316.38     1384.00     20.11 o 
   1   2  10       47.79       43.24      6.82 o 
   2   2  10     1532.64     1475.28     26.97 o 
   3   2  10      158.94      149.61      8.39 o 
   4   2  10       37.98       29.30      3.22 o 
  -6   3  10      367.64      362.17     10.20 o 
  -5   3  10        1.34        1.75      1.91 o 
  -4   3  10        0.50        2.48      1.80 o 
  -3   3  10      119.05      102.33      4.57 o 
  -2   3  10      511.22      530.91      9.93 o 
  -1   3  10      557.31      591.89     13.24 o 
   0   3  10      802.09      800.06     13.44 o 
   1   3  10      193.64      188.37      9.87 o 
   2   3  10      824.53      823.39     20.02 o 
   3   3  10      220.77      211.03     12.68 o 
   4   3  10       37.88       40.37      5.50 o 
  -6   4  10      126.21      119.15      5.78 o 
  -5   4  10      753.90      782.26     14.76 o 
  -4   4  10        4.14        5.72      1.79 o 
  -3   4  10      669.63      652.67     11.15 o 
  -2   4  10      611.67      633.49     10.91 o 
  -1   4  10     1330.65     1331.25     20.09 o 
   0   4  10      648.05      605.20     11.89 o 
   1   4  10       17.88        9.34      3.13 o 
   2   4  10       65.82       84.46      8.65 o 
   3   4  10      325.49      313.75     11.50 o 
   4   4  10       53.34       48.24      3.71 o 
  -6   5  10        0.65        0.69      3.50 o 
  -5   5  10       15.00       17.82      2.67 o 
  -4   5  10      487.56      474.25     10.72 o 
  -3   5  10      574.95      578.89     10.45 o 
  -2   5  10      838.47      858.26     14.21 o 
  -1   5  10     1673.32     1614.63     23.73 o 
   0   5  10     1229.86     1185.71     14.74 o 
   1   5  10      433.95      428.62     14.97 o 
   2   5  10       84.63       87.72      6.02 o 
   3   5  10       37.17       37.87      4.29 o 
   4   5  10      124.25      124.58      7.85 o 
  -6   6  10      282.34      286.94     15.13 o 
  -5   6  10      104.64      102.47      4.46 o 
  -4   6  10      159.91      159.81      6.30 o 
  -3   6  10        0.24        4.60      1.76 o 
  -2   6  10       19.50       16.20      2.93 o 
  -1   6  10      461.80      470.35     10.51 o 
   0   6  10      610.58      613.77     12.06 o 
   1   6  10      296.72      307.19     12.81 o 
   2   6  10     1811.62     1804.71     37.98 o 
   3   6  10      170.73      183.28     12.98 o 
   4   6  10      702.33      713.44     17.27 o 
  -6   7  10       70.17       64.57      5.43 o 
  -5   7  10        0.66        0.31      2.05 o 
  -4   7  10      326.36      338.80     10.12 o 
  -3   7  10     1768.96     1844.66     30.79 o 
  -2   7  10      232.75      237.38      8.80 o 
  -1   7  10     2055.50     2068.80     22.54 o 
   0   7  10      401.38      416.92     10.07 o 
   1   7  10     1040.95     1064.92     24.01 o 
   2   7  10       21.13       28.25      5.60 o 
   3   7  10      536.07      514.80     12.93 o 
   4   7  10        9.71       12.02      2.56 o 
  -6   8  10        4.91        4.32      1.73 o 
  -5   8  10       22.83       21.27      2.44 o 
  -4   8  10      326.74      332.96     11.76 o 
  -3   8  10       17.14       18.11      4.02 o 
  -2   8  10      230.12      225.38      7.61 o 
  -1   8  10      240.03      253.26      8.09 o 
   0   8  10       78.83       81.76      4.68 o 
   1   8  10      162.51      171.55     11.77 o 
   2   8  10      114.12      118.91      9.96 o 
   3   8  10       11.84        7.12      3.75 o 
   4   8  10       41.14       40.70      3.56 o 
  -6   9  10       11.11       10.19      1.98 o 
  -5   9  10        0.89        1.26      1.65 o 
  -4   9  10        0.30       -1.89      3.05 o 
  -3   9  10      366.20      366.21     10.83 o 
  -2   9  10     1368.97     1412.76     18.82 o 
  -1   9  10        5.12        5.57      1.83 o 
   0   9  10      812.49      833.21     14.34 o 
   1   9  10        1.30        3.57      2.45 o 
   2   9  10       21.15       12.17      3.79 o 
   3   9  10       44.20       46.02      5.98 o 
  -5  10  10      218.12      244.68      7.95 o 
  -4  10  10      331.72      334.36     15.92 o 
  -3  10  10      190.81      184.57     10.45 o 
  -2  10  10      383.45      414.22     10.17 o 
  -1  10  10      823.00      838.51     14.64 o 
   0  10  10       18.04       21.83      2.76 o 
   1  10  10        0.14        3.40      2.38 o 
   2  10  10      556.03      551.88     20.19 o 
   3  10  10      713.43      731.93     20.26 o 
  -5  11  10      274.49      298.73     12.83 o 
  -4  11  10       89.30       88.20      5.41 o 
  -3  11  10       73.15       73.26      7.62 o 
  -2  11  10      103.48      107.78      6.07 o 
  -1  11  10       90.87       88.62      4.98 o 
   0  11  10      422.23      424.33     19.69 o 
   1  11  10      618.74      662.18     17.98 o 
   2  11  10      332.22      309.52     14.73 o 
   3  11  10      113.38      104.99      7.22 o 
  -5  12  10        0.19        2.75      2.26 o 
  -4  12  10      176.74      180.01     10.23 o 
  -3  12  10      162.15      167.24      8.48 o 
  -2  12  10       53.11       55.87      4.45 o 
  -1  12  10        0.61        0.94      3.02 o 
   0  12  10      633.99      674.34     14.65 o 
   1  12  10        5.31       13.26      3.23 o 
   2  12  10      868.60      861.42     23.05 o 
   3  12  10      234.73      231.40      9.11 o 
  -5  13  10       24.89       28.33      3.56 o 
  -4  13  10      341.02      347.24     12.21 o 
  -3  13  10      736.17      797.63     17.39 o 
  -2  13  10      411.76      400.14     10.66 o 
  -1  13  10      291.24      296.00      9.69 o 
   0  13  10       10.09       14.60      3.59 o 
   1  13  10       87.16       96.89     11.09 o 
   2  13  10      415.02      422.16     15.09 o 
  -5  14  10      199.15      195.50      7.08 o 
  -4  14  10       22.50       22.85      2.58 o 
  -3  14  10      356.16      356.16     16.99 o 
  -2  14  10      231.76      236.38      7.73 o 
  -1  14  10       40.81       41.96      3.88 o 
   0  14  10        5.18        9.41      2.82 o 
   1  14  10      122.79      117.50      6.80 o 
   2  14  10       25.36       22.38      3.50 o 
  -4  15  10       10.24       15.06      1.96 o 
  -3  15  10      659.47      647.63     19.32 o 
  -2  15  10      996.14     1052.63     19.58 o 
  -1  15  10       16.62       17.88      3.09 o 
   0  15  10     1188.21     1219.43     21.19 o 
   1  15  10       21.97       21.92      3.04 o 
   2  15  10       52.77       44.17      2.91 o 
  -4  16  10       45.29       49.44      3.97 o 
  -3  16  10      791.50      788.32     13.89 o 
  -2  16  10      678.92      724.21     21.07 o 
  -1  16  10       12.17        8.80      2.50 o 
   0  16  10       31.91       37.10      5.45 o 
   1  16  10      102.84      110.65      6.47 o 
  -3  17  10      588.22      553.92     71.98 o 
  -2  17  10        0.75        1.08      2.17 o 
  -1  17  10       22.70       22.17      2.63 o 
   0  17  10       16.66       17.12      2.41 o 
   1  17  10       18.40       16.11      2.81 o 
  -2  18  10      132.37      146.74      7.55 o 
  -1  18  10      286.15      319.27     11.44 o 
   0  18  10     1156.41     1096.58     73.74 o 
  -5   0  11      943.97      976.83     27.70 o 
  -3   0  11      575.71      595.72     14.09 o 
  -1   0  11       51.29       57.95      8.48 o 
   1   0  11      526.71      554.87     21.61 o 
   3   0  11     1027.50     1048.31     26.49 o 
  -6   1  11        0.06       -1.59      1.70 o 
  -5   1  11      669.05      677.57     13.27 o 
  -4   1  11      297.71      315.29      7.74 o 
  -3   1  11       92.80       96.86      4.17 o 
  -2   1  11     1470.38     1510.67     16.85 o 
  -1   1  11     1628.41     1703.60     29.71 o 
   0   1  11      488.46      499.96     15.80 o 
   1   1  11      340.79      338.40      8.55 o 
   2   1  11        9.19       12.00      3.23 o 
   3   1  11      912.04      876.91     17.05 o 
   4   1  11      435.62      368.19      7.48 o 
  -6   2  11        0.03        0.29      1.51 o 
  -5   2  11      396.82      396.75     10.19 o 
  -4   2  11       18.96       22.21      3.28 o 
  -3   2  11      532.76      544.15     10.34 o 
  -2   2  11      229.00      233.82      7.78 o 
  -1   2  11       50.74       55.04      4.44 o 
   0   2  11      930.19      874.63     16.59 o 
   1   2  11     2766.79     2901.12     51.03 o 
   2   2  11       12.11       14.49      3.42 o 
   3   2  11        5.45        7.08      2.39 o 
   4   2  11       94.23       75.55      7.03 o 
  -6   3  11       37.71       38.06      3.14 o 
  -5   3  11        3.10        5.34      1.86 o 
  -4   3  11       82.02       73.63      4.38 o 
  -3   3  11      405.71      420.94      9.05 o 
  -2   3  11        6.15        7.95      2.28 o 
  -1   3  11      308.17      302.02     12.75 o 
   0   3  11       29.37       24.19      3.32 o 
   1   3  11       85.92       90.24      9.59 o 
   2   3  11      144.70      152.67      9.80 o 
   3   3  11      278.30      263.10      9.13 o 
   4   3  11      181.10      167.31      7.04 o 
  -6   4  11      184.82      176.41      8.71 o 
  -5   4  11      324.67      323.78      8.93 o 
  -4   4  11      928.71     1012.02     15.11 o 
  -3   4  11      191.84      198.25      6.21 o 
  -2   4  11       34.13       33.75      3.80 o 
  -1   4  11      206.49      219.54     17.36 o 
   0   4  11     2069.04     2073.98     26.97 o 
   1   4  11     1014.09     1052.72     31.35 o 
   2   4  11      146.48      144.59      8.33 o 
   3   4  11       83.61       78.35      5.00 o 
   4   4  11       13.38        9.61      1.91 o 
  -6   5  11      127.25      117.48      6.79 o 
  -5   5  11      115.26      137.26      5.81 o 
  -4   5  11       51.71       62.95      4.03 o 
  -3   5  11      239.97      249.14      9.16 o 
  -2   5  11      295.71      304.46     10.24 o 
  -1   5  11       69.99       67.93      5.01 o 
   0   5  11     1796.23     1864.61     24.69 o 
   1   5  11        1.35        6.54      3.46 o 
   2   5  11       40.41       46.80      7.29 o 
   3   5  11      455.69      452.22     10.84 o 
  -6   6  11       75.49       71.21      4.93 o 
  -5   6  11      705.67      680.85     11.76 o 
  -4   6  11      530.22      522.82     12.13 o 
  -3   6  11      435.87      436.19     11.89 o 
  -2   6  11     1573.70     1615.40     23.09 o 
  -1   6  11       64.58       68.72      4.32 o 
   0   6  11        5.84        4.96      1.98 o 
   1   6  11     1601.96     1603.02     28.00 o 
   2   6  11        3.47        7.04      2.44 o 
   3   6  11      982.10      947.74     23.78 o 
  -6   7  11      206.75      188.69      6.85 o 
  -5   7  11       12.39       10.82      1.81 o 
  -4   7  11     1430.58     1540.32     19.79 o 
  -3   7  11      100.46      105.91      5.95 o 
  -2   7  11      681.03      685.39     11.39 o 
  -1   7  11       44.54       43.02      4.22 o 
   0   7  11        2.10        2.31      2.91 o 
   1   7  11      122.84      140.81      8.57 o 
   2   7  11     1203.54     1212.36     20.83 o 
   3   7  11      140.83      132.51      8.76 o 
  -5   8  11       95.02      101.40      4.14 o 
  -4   8  11       46.84       53.67      5.20 o 
  -3   8  11      124.01      137.69      5.74 o 
  -2   8  11      391.25      401.80      8.74 o 
  -1   8  11        2.98        4.02      2.48 o 
   0   8  11      328.15      343.44      8.98 o 
   1   8  11       89.46      100.35      7.20 o 
   2   8  11     1401.29     1413.74     45.95 o 
   3   8  11      431.54      429.95     14.47 o 
  -5   9  11      123.25      133.48      5.89 o 
  -4   9  11      232.02      236.67      9.66 o 
  -3   9  11      256.60      259.08     10.97 o 
  -2   9  11     1035.43     1056.20     13.85 o 
  -1   9  11       11.62       10.91      2.34 o 
   0   9  11      381.49      403.21      9.56 o 
   1   9  11        2.01        4.68      2.67 o 
   2   9  11        5.55        6.08      3.33 o 
   3   9  11     1119.16     1121.12     21.39 o 
  -5  10  11       74.74       70.27      5.99 o 
  -4  10  11       96.27      103.72      6.23 o 
  -3  10  11      132.04      135.75      6.08 o 
  -2  10  11      209.12      229.13      6.45 o 
  -1  10  11      792.52      822.39     13.94 o 
   0  10  11     2185.30     2228.87     25.74 o 
   1  10  11        9.52       10.62      2.87 o 
   2  10  11      283.30      272.91      9.13 o 
   3  10  11      228.18      216.89      8.41 o 
  -5  11  11       92.94       93.57      6.28 o 
  -4  11  11      164.44      166.08      7.34 o 
  -3  11  11       51.89       50.25      3.77 o 
  -2  11  11       70.21       62.89      3.78 o 
  -1  11  11       48.46       57.64      4.54 o 
   0  11  11       92.98       96.68     10.22 o 
   1  11  11      112.09      125.28      7.28 o 
   2  11  11        9.30       11.95      2.36 o 
  -5  12  11      509.66      530.48     12.66 o 
  -4  12  11        7.16        5.93      1.87 o 
  -3  12  11        1.47        3.63      1.76 o 
  -2  12  11       17.74       20.11      2.27 o 
  -1  12  11       78.96       74.05      4.87 o 
   0  12  11      305.51      306.53     11.49 o 
   1  12  11     1764.99     1876.65     25.78 o 
   2  12  11       41.51       35.29      3.00 o 
  -4  13  11       33.24       35.74      2.98 o 
  -3  13  11       35.61       33.50      2.83 o 
  -2  13  11     1071.26     1097.56     15.87 o 
  -1  13  11      898.03      927.93     15.49 o 
   0  13  11       77.50       80.77      5.81 o 
   1  13  11       34.53       37.77      3.76 o 
   2  13  11        0.61        1.44      1.09 o 
  -4  14  11       19.10       12.81      2.53 o 
  -3  14  11       44.10       43.13      2.91 o 
  -2  14  11      125.18      141.07      5.60 o 
  -1  14  11      105.66       98.67      8.68 o 
   0  14  11       22.59       20.98      3.11 o 
   1  14  11        0.79        0.79      1.82 o 
  -3  15  11      377.01      355.28     11.36 o 
  -2  15  11       57.93       65.26      6.39 o 
  -1  15  11      113.85      120.21      5.94 o 
   0  15  11        1.56        1.48      1.62 o 
   1  15  11       62.20       56.66      5.00 o 
  -3  16  11     1240.06     1171.51     17.74 o 
  -2  16  11       38.64       35.43      4.29 o 
  -1  16  11      486.18      451.16     29.93 o 
   0  16  11      383.36      376.08     12.83 o 
   1  16  11      190.62      158.82      6.61 o 
  -2  17  11     1057.85     1054.88     17.97 o 
  -1  17  11       47.89       44.35      4.23 o 
   0  17  11      148.54      124.92     14.09 o 
  -6   0  12        0.28       -1.83      1.83 o 
  -4   0  12       41.03       50.36      4.79 o 
  -2   0  12      488.20      498.54     23.09 o 
   0   0  12      712.39      731.27     26.43 o 
   2   0  12      131.81      113.20      8.62 o 
  -6   1  12      119.66      130.98      6.62 o 
  -5   1  12      201.66      198.20      8.10 o 
  -4   1  12      932.09      962.17     12.37 o 
  -3   1  12      138.96      149.80      5.43 o 
  -2   1  12       20.23       20.02      3.87 o 
  -1   1  12      112.81      109.65      7.89 o 
   0   1  12      368.93      371.66     13.42 o 
   1   1  12      270.39      270.44      8.31 o 
   2   1  12      259.12      253.31      8.94 o 
   3   1  12      921.71      867.48     12.87 o 
  -6   2  12      162.80      150.60      6.86 o 
  -5   2  12       64.04       71.36      4.98 o 
  -4   2  12       51.26       40.98      2.85 o 
  -3   2  12       25.08       30.80      2.66 o 
  -2   2  12      658.80      643.06     14.71 o 
  -1   2  12      656.25      671.57     18.76 o 
   0   2  12       19.60       26.13      4.17 o 
   1   2  12      222.08      238.21      9.86 o 
   2   2  12        8.12        6.21      2.17 o 
   3   2  12      308.47      281.65     14.30 o 
  -6   3  12      175.18      169.41      6.93 o 
  -5   3  12       62.09       71.69      4.89 o 
  -4   3  12     1495.18     1499.40     17.32 o 
  -3   3  12       13.32       12.54      2.16 o 
  -2   3  12      745.75      788.76     16.11 o 
  -1   3  12       82.30       91.68      7.30 o 
   0   3  12       70.72       76.01      6.30 o 
   1   3  12      517.31      523.04     18.39 o 
   2   3  12      123.04      100.43      8.59 o 
   3   3  12        0.00       -0.72      0.97 o 
  -5   4  12       65.81       71.55      3.80 o 
  -4   4  12       50.99       45.84      3.90 o 
  -3   4  12      185.79      200.83      8.03 o 
  -2   4  12      867.79      897.92     17.06 o 
  -1   4  12      748.96      801.20     16.04 o 
   0   4  12        7.19       10.72      3.04 o 
   1   4  12     1747.18     1780.54     26.76 o 
   2   4  12        0.80       -0.05      2.92 o 
   3   4  12       81.44       71.66      5.56 o 
  -5   5  12       20.40       26.32      2.36 o 
  -4   5  12     1308.91     1354.02     18.03 o 
  -3   5  12       59.63       55.74      4.37 o 
  -2   5  12       84.21       80.86      5.37 o 
  -1   5  12      205.67      216.40      8.48 o 
   0   5  12       27.82       25.58      3.24 o 
   1   5  12        6.85       12.64      4.08 o 
   2   5  12       28.58       31.09      5.28 o 
   3   5  12      403.91      381.16     11.84 o 
  -5   6  12        4.38        5.39      1.39 o 
  -4   6  12        3.42        4.97      1.84 o 
  -3   6  12      201.30      193.15      7.62 o 
  -2   6  12      341.87      347.84      9.08 o 
  -1   6  12      190.73      205.08      6.91 o 
   0   6  12        8.02       10.64      2.45 o 
   1   6  12        4.47       -1.02      2.67 o 
   2   6  12      269.15      252.53     12.99 o 
   3   6  12      100.17       95.93      5.72 o 
  -5   7  12       52.34       56.29      2.95 o 
  -4   7  12      323.43      321.67     12.13 o 
  -3   7  12     1078.50     1145.57     15.47 o 
  -2   7  12     1487.66     1557.49     22.21 o 
  -1   7  12      462.58      480.33     10.41 o 
   0   7  12      253.26      265.03      8.82 o 
   1   7  12      536.46      591.85     21.22 o 
   2   7  12       62.23       59.58      6.46 o 
   3   7  12      474.96      446.25     11.03 o 
  -5   8  12      250.42      235.88      7.02 o 
  -4   8  12       69.96       75.31      5.85 o 
  -3   8  12      179.05      178.40      6.02 o 
  -2   8  12       94.17       97.37      4.18 o 
  -1   8  12       45.36       49.13      3.60 o 
   0   8  12        1.40        2.99      1.46 o 
   1   8  12      383.99      404.86     17.21 o 
   2   8  12      151.86      149.42      9.34 o 
  -5   9  12       48.61       55.79      4.82 o 
  -4   9  12     2491.39     2618.17     41.33 o 
  -3   9  12       12.73        9.65      2.00 o 
  -2   9  12      153.77      157.06      4.96 o 
  -1   9  12        7.43        7.62      1.88 o 
   0   9  12       33.36       27.50      3.00 o 
   1   9  12       78.56       91.61      8.16 o 
   2   9  12      179.34      147.75     15.65 o 
  -5  10  12      264.72      276.50      9.06 o 
  -4  10  12       44.79       41.40      4.32 o 
  -3  10  12       19.20       15.63      4.17 o 
  -2  10  12      198.28      207.38      7.23 o 
  -1  10  12      276.92      281.12      8.68 o 
   0  10  12      688.81      718.02     23.43 o 
   1  10  12      675.25      735.87     21.14 o 
   2  10  12        7.36       13.71      2.94 o 
  -4  11  12       57.86       75.09      4.30 o 
  -3  11  12       18.38       19.32      2.84 o 
  -2  11  12       43.87       47.45      3.58 o 
  -1  11  12       46.14       45.67      4.19 o 
   0  11  12        7.58        5.93      3.45 o 
   1  11  12       17.66       21.86      4.19 o 
   2  11  12        8.55       10.01      2.36 o 
  -4  12  12       22.99       20.18      2.21 o 
  -3  12  12      160.70      162.58      4.99 o 
  -2  12  12     1482.08     1505.74     19.70 o 
  -1  12  12      165.50      155.75      5.95 o 
   0  12  12        4.41        2.32      3.22 o 
   1  12  12        0.49        2.49      1.98 o 
  -3  13  12       43.28       43.77      2.44 o 
  -2  13  12       18.94       19.24      2.11 o 
  -1  13  12      161.25      161.87      6.93 o 
   0  13  12      677.06      688.84     13.64 o 
   1  13  12       74.84       68.05      5.13 o 
  -2  14  12       10.75        7.07      1.42 o 
  -1  14  12      452.45      456.06     10.31 o 
   0  14  12       68.10       69.77      4.08 o 
   1  14  12      146.36      119.43      5.79 o 
  -2  15  12       72.64       67.52      4.73 o 
  -1  15  12       23.47       26.65      2.35 o 
   0  15  12        0.84        1.20      1.36 o 
  -3   0  13      371.25      381.89     18.40 o 
  -1   0  13      822.55      817.89     27.93 o 
   1   0  13       75.28       65.12      6.20 o 
  -4   1  13       47.94       44.48      3.21 o 
  -3   1  13      378.98      387.43     13.00 o 
  -2   1  13      213.84      231.51     10.69 o 
  -1   1  13      204.99      200.26     10.46 o 
   0   1  13      449.65      457.68     13.81 o 
   1   1  13      431.50      445.68     15.85 o 
   2   1  13      596.63      538.49     13.69 o 
  -4   2  13        0.79        1.06      1.77 o 
  -3   2  13      342.98      358.01     12.43 o 
  -2   2  13       16.91       20.45      3.84 o 
  -1   2  13      766.25      787.26     15.39 o 
   0   2  13       58.98       58.39      5.17 o 
   1   2  13       32.66       32.08      3.33 o 
   2   2  13      177.44      171.38      8.12 o 
  -5   3  13        2.48        7.20      2.43 o 
  -4   3  13        4.59        2.55      1.59 o 
  -3   3  13      116.59      109.82      7.01 o 
  -2   3  13     1887.92     1959.39     30.33 o 
  -1   3  13       16.33       15.39      2.61 o 
   0   3  13        5.99        4.38      2.12 o 
   1   3  13       19.72       22.28      2.84 o 
   2   3  13       94.82       81.40      5.81 o 
  -5   4  13        2.04        3.54      2.21 o 
  -4   4  13      176.14      182.65      6.31 o 
  -3   4  13      457.08      460.25     11.02 o 
  -2   4  13       19.29       25.03      3.29 o 
  -1   4  13     1239.31     1279.29     21.32 o 
   0   4  13     2311.70     2367.70     24.35 o 
   1   4  13      355.93      347.32     18.41 o 
   2   4  13        6.28        6.38      2.19 o 
  -5   5  13       61.08       67.21      4.86 o 
  -4   5  13       55.27       58.73      4.86 o 
  -3   5  13      597.07      590.16     10.59 o 
  -2   5  13      254.18      261.31      8.75 o 
  -1   5  13      457.80      480.87     12.66 o 
   0   5  13       77.18       78.46      5.64 o 
   1   5  13      155.49      156.54      6.76 o 
   2   5  13      112.45      114.09      6.68 o 
  -5   6  13       86.57       77.03      4.72 o 
  -4   6  13        4.82        2.54      2.01 o 
  -3   6  13      388.39      402.70      8.50 o 
  -2   6  13        1.45        1.35      1.86 o 
  -1   6  13     1603.56     1639.81     20.58 o 
   0   6  13       45.34       41.66      4.18 o 
   1   6  13      650.03      648.31     13.25 o 
   2   6  13      218.80      209.13      8.56 o 
  -4   7  13      296.06      304.00      9.52 o 
  -3   7  13       31.37       29.55      2.51 o 
  -2   7  13       43.15       54.26      4.04 o 
  -1   7  13        1.63        1.53      1.72 o 
   0   7  13       79.44       76.92      5.12 o 
   1   7  13        0.12        3.83      1.64 o 
   2   7  13     1556.37     1471.94     21.11 o 
  -4   8  13       65.23       72.49      4.35 o 
  -3   8  13      103.04      106.42      4.59 o 
  -2   8  13      492.83      506.32     11.37 o 
  -1   8  13     1327.40     1320.62     14.74 o 
   0   8  13        0.10        0.17      2.61 o 
   1   8  13       15.46       17.91      2.47 o 
   2   8  13      143.84      128.40      5.74 o 
  -4   9  13      176.38      168.50      5.93 o 
  -3   9  13       81.18       85.23      3.82 o 
  -2   9  13        4.71        4.97      2.10 o 
  -1   9  13      371.45      370.65      8.66 o 
   0   9  13      119.72      135.43      9.46 o 
   1   9  13      254.35      249.51      7.26 o 
  -4  10  13      424.54      421.06      8.25 o 
  -3  10  13       27.04       24.47      2.69 o 
  -2  10  13       12.72        9.68      2.19 o 
  -1  10  13        2.28        0.32      1.35 o 
   0  10  13     1118.86     1176.79     25.78 o 
   1  10  13      954.56      903.67     29.01 o 
  -3  11  13      133.84      124.77     12.46 o 
  -2  11  13      377.22      355.10     10.11 o 
  -1  11  13       23.26       23.28      2.73 o 
   0  11  13      114.14      104.29      7.31 o 
   1  11  13       30.40       24.62      3.01 o 
  -3  12  13     1463.80     1476.50     23.11 o 
  -2  12  13       33.08       33.65      2.53 o 
  -1  12  13      605.94      573.16     10.87 o 
   0  12  13       63.89       71.58      5.54 o 
  -1  13  13       20.20       23.93      3.19 o 
   0  13  13       18.94       18.06      2.57 o 
  -4   0  14      147.78      139.00      7.32 o 
  -2   0  14      192.19      203.63     12.85 o 
   0   0  14      183.93      199.35     11.14 o 
  -5   1  14      627.03      536.28     11.70 o 
  -4   1  14       31.90       27.90      2.45 o 
  -3   1  14       12.22       14.09      2.58 o 
  -2   1  14       63.14       61.63      4.04 o 
  -1   1  14       67.25       70.90      5.50 o 
   0   1  14     1511.31     1516.06     21.09 o 
  -3   2  14      386.24      372.23     12.96 o 
  -2   2  14      797.25      827.03     13.85 o 
  -1   2  14      141.38      126.90      7.05 o 
   0   2  14       39.19       34.68      4.22 o 
  -4   3  14       97.12       90.69      6.82 o 
  -3   3  14        8.71        7.77      1.80 o 
  -2   3  14      123.32      125.94      5.55 o 
  -1   3  14        3.58        2.08      1.92 o 
   0   3  14      759.42      764.56     22.05 o 
  -4   4  14       41.33       45.78      4.97 o 
  -3   4  14      221.79      243.80      7.03 o 
  -2   4  14      151.43      153.90      5.96 o 
  -1   4  14       49.34       49.66      4.48 o 
   0   4  14      188.72      178.77      6.91 o 
  -4   5  14      129.22      134.25      7.66 o 
  -3   5  14      658.73      637.66     10.86 o 
  -2   5  14        0.75        0.34      1.53 o 
  -1   5  14      307.95      304.45     10.09 o 
   0   5  14      387.48      393.98      9.56 o 
  -4   6  14      130.56      139.06      7.40 o 
  -3   6  14      296.55      279.65      6.90 o 
  -2   6  14      146.41      155.29      5.67 o 
  -1   6  14      371.56      364.32     10.60 o 
   0   6  14      161.85      161.42      9.33 o 
  -4   7  14       32.95       35.67      3.67 o 
  -3   7  14      161.72      162.74      8.48 o 
  -2   7  14      721.14      701.54     11.34 o 
  -1   7  14       35.39       35.88      2.61 o 
   0   7  14      275.43      252.95     14.48 o 
  -4   8  14        0.11        1.22      1.34 o 
  -3   8  14        8.04        9.07      2.72 o 
  -2   8  14        5.12        6.83      1.89 o 
  -1   8  14      355.95      335.94      8.38 o 
   0   8  14        2.88        2.61      1.19 o 
  -3   9  14       19.07       17.62      3.02 o 
  -2   9  14       44.69       41.54      3.15 o 
  -1   9  14        2.10        3.37      2.20 o 
   0   9  14     1644.93     1570.48     23.83 o 
  -3  10  14      538.35      493.48     12.10 o 
  -2  10  14       30.30       30.92      2.47 o 
  -1  10  14        7.87        4.95      1.99 o 
   0  10  14        8.19        6.09      1.72 o 
  -1  11  14       79.97       82.57      5.03 o 
  -3   0  15      712.71      660.95     11.18 o 
  -1   0  15      141.69      117.45      7.82 o 
  -4   1  15       21.11       22.37      2.68 o 
  -3   1  15      386.64      344.56      5.69 o 
  -2   1  15      462.23      459.09     18.48 o 
  -1   1  15       49.69       54.61      3.83 o 
   0   1  15      417.06      367.72     10.36 o 
  -3   2  15        0.90        0.52      0.79 o 
  -2   2  15      431.64      404.48     15.18 o 
  -1   2  15      551.99      524.01     11.16 o 
   0   2  15        6.03        3.37      1.47 o 
  -3   3  15       31.27       31.54      1.76 o 
  -2   3  15        2.18        2.25      1.08 o 
  -1   3  15      309.64      317.88      8.50 o 
   0   3  15       39.68       27.43      3.04 o 
  -3   4  15      283.33      240.12     23.16 o 
  -2   4  15      322.13      309.36      6.26 o 
  -1   4  15       48.75       46.82      3.33 o 
   0   4  15        2.77        2.38      1.38 o 
  -3   5  15        6.01        8.58      2.18 o 
  -2   5  15      441.25      415.51      9.33 o 
  -1   5  15      153.58      142.54      5.19 o 
  -3   6  15      122.65      108.50      5.36 o 
  -2   6  15      272.56      246.31      9.43 o 
  -1   6  15       30.51       25.07      3.35 o 
  -2   7  15      746.17      681.83     14.07 o 
  -1   7  15        4.72        2.57      1.68 o 
                                                 
